# Supplementary material for: Codon Usage and Context Analysis of Genes Modulated during SARS-CoV-2 Infection and Dental Inflammation
Source: Vaccines (Basel). 2022 Nov 6;10(11):1874. doi: 10.3390/vaccines10111874 (PMC9695912; doi:10.3390/vaccines10111874)
Supplement: Supplementary file 1 [file vaccines-10-01874-s001.zip]

Archive with 1 entries (1 files):
- vaccines-1945952-supplementary.xlsx
