# Supplementary material for: Codon Usage and Context Analysis of Genes Modulated during SARS-CoV-2 Infection and Dental Inflammation
Source: Vaccines (Basel). 2022 Nov 6;10(11):1874. doi: 10.3390/vaccines10111874 (PMC9695912; doi:10.3390/vaccines10111874)
Supplement: Supplementary file 1 [file vaccines-10-01874-s001.zip › vaccines-1945952-supplementary.xlsx]

## Sheet: ACE2_Nt_composition
SEQUENCES \ PARAMETERS	length	A	C	T	G	%A	%C	%T	%G	%G+C	%G+A	%G+T	%A+T	%A+C	%C+T	A1	C1	T1	G1	%A1	%C1	%T1	%G1	%G1+C1	%G1+A1	%G1+T1	%A1+T1	%A1+C1	%C1+T1	A2	C2	T2	G2	%A2	%C2	%T2	%G2	%G2+C2	%G2+A2	%G2+T2	%A2+T2	%A2+C2	%C2+T2	A3	C3	T3	G3	%A3	%C3
lcl|NM_001371415.1_cds_NP_001358344.1_1_[gene=ACE2]_[db_xref=GeneID:59272,HGNC:HGNC:13557,MIM:300335]_[protein=angiotensin-converting_enzyme_2_isoform_1_precursor]_[protein_id=NP_001358344.1]_[location=50..2467]_[gbkey=CDS]	2418	744	484	635	555	30.7692	20.0165	26.2614	22.9529	42.9694	53.7221	49.2142	57.0306	50.7858	46.2779	246	160	157	243	30.5211	19.4789	19.8511	30.1489	49.6278	60.67	50	50.3722	50	39.33	288	232	163	123	35.732	20.2233	28.7841	15.2605	35.4839	50.9926	44.0447	64.5161	55.9553	49.0074	210	243	164	189	26.0546	20.3474
lcl|NM_021804.3_cds_NP_068576.1_1_[gene=ACE2]_[db_xref=CCDS:CCDS14169.1]_[protein=angiotensin-converting_enzyme_2_isoform_1_precursor]_[protein_id=NP_068576.1]_[location=307..2724]_[gbkey=CDS]	2418	744	484	635	555	30.7692	20.0165	26.2614	22.9529	42.9694	53.7221	49.2142	57.0306	50.7858	46.2779	246	160	157	243	30.5211	19.4789	19.8511	30.1489	49.6278	60.67	50	50.3722	50	39.33	288	232	163	123	35.732	20.2233	28.7841	15.2605	35.4839	50.9926	44.0447	64.5161	55.9553	49.0074	210	243	164	189	26.0546	20.3474
lcl|NM_001386259.1_cds_NP_001373188.1_1_[gene=ACE2]_[db_xref=GeneID:59272,HGNC:HGNC:13557,MIM:300335]_[protein=angiotensin-converting_enzyme_2_isoform_2_precursor]_[protein_id=NP_001373188.1]_[location=50..2410]_[gbkey=CDS]	2361	716	476	622	547	30.3261	20.1609	26.3448	23.1681	43.3291	53.4943	49.5129	56.6709	50.4871	46.5057	237	158	157	235	30.1144	19.9492	20.0762	29.8602	49.8094	59.9746	49.9365	50.1906	50.0635	40.0254	274	232	160	121	34.8158	20.3304	29.479	15.3748	35.7052	50.1906	44.8539	64.2948	55.1461	49.8094	205	232	159	191	26.0483	20.2033
lcl|NM_001386260.1_cds_NP_001373189.1_1_[gene=ACE2]_[db_xref=GeneID:59272,HGNC:HGNC:13557,MIM:300335]_[protein=angiotensin-converting_enzyme_2_isoform_3_precursor]_[protein_id=NP_001373189.1]_[location=50..2134]_[gbkey=CDS]	2085	632	424	549	480	30.3118	20.3357	26.3309	23.0216	43.3573	53.3333	49.3525	56.6427	50.6475	46.6667	208	135	138	214	29.9281	19.8561	19.4245	30.7914	50.6475	60.7194	50.2158	49.3525	49.7842	39.2806	249	198	144	104	35.8273	20.7194	28.4892	14.964	35.6835	50.7914	43.4532	64.3165	56.5468	49.2086	175	216	142	162	25.1799	20.4317
lcl|NM_001388452.1_cds_NP_001375381.1_1_[gene=ACE2]_[db_xref=GeneID:59272,HGNC:HGNC:13557,MIM:300335]_[protein=angiotensin-converting_enzyme_2_isoform_4]_[protein_id=NP_001375381.1]_[location=109..1488]_[gbkey=CDS]	1380	429	273	358	320	31.087	19.7826	25.942	23.1884	42.971	54.2754	49.1304	57.029	50.8696	45.7246	147	85	90	138	31.9565	19.5652	18.4783	30	49.5652	61.9565	48.4783	50.4348	51.5217	38.0435	155	140	92	73	33.6957	20	30.4348	15.8696	35.8696	49.5652	46.3043	64.1304	53.6957	50.4348	127	133	91	109	27.6087	19.7826
lcl|NM_001389402.1_cds_NP_001376331.1_1_[gene=ACE2]_[db_xref=GeneID:59272,HGNC:HGNC:13557,MIM:300335]_[protein=angiotensin-converting_enzyme_2_isoform_3_precursor]_[protein_id=NP_001376331.1]_[location=179..2263]_[gbkey=CDS]	2085	632	424	549	480	30.3118	20.3357	26.3309	23.0216	43.3573	53.3333	49.3525	56.6427	50.6475	46.6667	208	135	138	214	29.9281	19.8561	19.4245	30.7914	50.6475	60.7194	50.2158	49.3525	49.7842	39.2806	249	198	144	104	35.8273	20.7194	28.4892	14.964	35.6835	50.7914	43.4532	64.3165	56.5468	49.2086	175	216	142	162	25.1799	20.4317
[truncated: 9 more columns]

## Sheet: ACE2_RSCU
CODONS	TTT	TTC	TTA	TTG	CTT	CTC	CTA	CTG	ATT	ATC	ATA	GTT	GTC	GTA	GTG	TCT	TCC	TCA	TCG	AGT	AGC	CCT	CCC	CCA	CCG	ACT	ACC	ACA	ACG	GCT	GCC	GCA	GCG	TAT	TAC	CAT	CAC	CAA	CAG	AAT	AAC	AAA	AAG	GAT	GAC	GAA	GAG	TGT	TGC
AMINOACIDS	F	F	L	L	L	L	L	L	I	I	I	V	V	V	V	S	S	S	S	S	S	P	P	P	P	T	T	T	T	A	A	A	A	Y	Y	H	H	Q	Q	N	N	K	K	D	D	E	E	C	C
lcl|NM_001371415.1_cds_NP_001358344.1_1_[gene=ACE2]_[db_xref=GeneID:59272,HGNC:HGNC:13557,MIM:300335]_[protein=angiotensin-converting_enzyme_2_isoform_1_precursor]_[protein_id=NP_001358344.1]_[location=50..2467]_[gbkey=CDS]	1.128	0.872	0.789	0.789	1.5	0.711	0.553	1.658	1.2	1.125	0.675	1.44	0.64	0.56	1.36	1.556	1.222	1.222	0	0.778	1.222	1.405	0.973	1.622	0	1.128	0.923	1.744	0.205	1.49	0.863	1.647	0	1.273	0.727	1.75	0.25	0.789	1.211	1.407	0.593	1.149	0.851	0.93	1.07	1.357	0.643	1	1
lcl|NM_021804.3_cds_NP_068576.1_1_[gene=ACE2]_[db_xref=CCDS:CCDS14169.1]_[protein=angiotensin-converting_enzyme_2_isoform_1_precursor]_[protein_id=NP_068576.1]_[location=307..2724]_[gbkey=CDS]	1.128	0.872	0.789	0.789	1.5	0.711	0.553	1.658	1.2	1.125	0.675	1.44	0.64	0.56	1.36	1.556	1.222	1.222	0	0.778	1.222	1.405	0.973	1.622	0	1.128	0.923	1.744	0.205	1.49	0.863	1.647	0	1.273	0.727	1.75	0.25	0.789	1.211	1.407	0.593	1.149	0.851	0.93	1.07	1.357	0.643	1	1
lcl|NM_001386259.1_cds_NP_001373188.1_1_[gene=ACE2]_[db_xref=GeneID:59272,HGNC:HGNC:13557,MIM:300335]_[protein=angiotensin-converting_enzyme_2_isoform_2_precursor]_[protein_id=NP_001373188.1]_[location=50..2410]_[gbkey=CDS]	1.135	0.865	0.75	0.9	1.425	0.75	0.525	1.65	1.154	1.154	0.692	1.388	0.653	0.571	1.388	1.647	1.059	1.294	0	0.824	1.176	1.297	0.973	1.73	0	1.128	0.821	1.846	0.205	1.52	0.88	1.6	0	1.25	0.75	1.75	0.25	0.778	1.222	1.388	0.612	1.13	0.87	0.878	1.122	1.333	0.667	1	1
lcl|NM_001386260.1_cds_NP_001373189.1_1_[gene=ACE2]_[db_xref=GeneID:59272,HGNC:HGNC:13557,MIM:300335]_[protein=angiotensin-converting_enzyme_2_isoform_3_precursor]_[protein_id=NP_001373189.1]_[location=50..2134]_[gbkey=CDS]	1.062	0.938	0.75	0.938	1.5	0.75	0.469	1.594	1.216	1.135	0.649	1.488	0.744	0.372	1.395	1.6	1.467	1.067	0	0.667	1.2	1.576	0.848	1.576	0	1.222	0.667	1.889	0.222	1.545	1	1.455	0	1.333	0.667	1.75	0.25	0.824	1.176	1.455	0.545	1.053	0.947	1	1	1.333	0.667	1	1
lcl|NM_001388452.1_cds_NP_001375381.1_1_[gene=ACE2]_[db_xref=GeneID:59272,HGNC:HGNC:13557,MIM:300335]_[protein=angiotensin-converting_enzyme_2_isoform_4]_[protein_id=NP_001375381.1]_[location=109..1488]_[gbkey=CDS]	1.111	0.889	0.632	0.316	1.421	0.474	0.632	2.526	0.964	1.393	0.643	1.6	0.4	0.4	1.6	1.5	1.286	1.5	0	0.643	1.071	1.739	1.217	1.043	0	1.143	0.952	1.714	0.19	1.429	0.429	2.143	0	0.933	1.067	1.778	0.222	0.889	1.111	1.357	0.643	1.355	0.645	1	1	1.448	0.552	1.5	0.5
lcl|NM_001389402.1_cds_NP_001376331.1_1_[gene=ACE2]_[db_xref=GeneID:59272,HGNC:HGNC:13557,MIM:300335]_[protein=angiotensin-converting_enzyme_2_isoform_3_precursor]_[protein_id=NP_001376331.1]_[location=179..2263]_[gbkey=CDS]	1.062	0.938	0.75	0.938	1.5	0.75	0.469	1.594	1.216	1.135	0.649	1.488	0.744	0.372	1.395	1.6	1.467	1.067	0	0.667	1.2	1.576	0.848	1.576	0	1.222	0.667	1.889	0.222	1.545	1	1.455	0	1.333	0.667	1.75	0.25	0.824	1.176	1.455	0.545	1.053	0.947	1	1	1.333	0.667	1	1
[truncated: 10 more columns]

## Sheet: Bmal1_Nt_composition
SEQUENCES \ PARAMETERS	length	A	C	T	G	%A	%C	%T	%G	%G+C	%G+A	%G+T	%A+T	%A+C	%C+T	A1	C1	T1	G1	%A1	%C1	%T1	%G1	%G1+C1	%G1+A1	%G1+T1	%A1+T1	%A1+C1	%C1+T1	A2	C2	T2	G2	%A2	%C2	%T2	%G2	%G2+C2	%G2+A2	%G2+T2	%A2+T2	%A2+C2	%C2+T2	A3	C3	T3	G3	%A3	%C3
lcl|XM_047426958.1_cds_XP_047282914.1_1_[gene=ARNTL]_[db_xref=GeneID:406]_[protein=aryl_hydrocarbon_receptor_nuclear_translocator-like_protein_1_isoform_X9]_[protein_id=XP_047282914.1]_[location=374..1312]_[gbkey=CDS]	939	292	212	227	208	31.0969	22.5772	24.1747	22.1512	44.7284	53.2481	46.3259	55.2716	53.6741	46.7519	102	61	62	88	32.5879	19.8083	19.4888	28.115	47.9233	60.7029	47.6038	52.0767	52.3962	39.2971	106	88	68	51	33.8658	21.7252	28.115	16.2939	38.0192	50.1597	44.4089	61.9808	55.5911	49.8403	84	78	82	69	26.8371	26.1981
lcl|XM_047426957.1_cds_XP_047282913.1_1_[gene=ARNTL]_[db_xref=GeneID:406]_[protein=aryl_hydrocarbon_receptor_nuclear_translocator-like_protein_1_isoform_X8]_[protein_id=XP_047282913.1]_[location=374..2083]_[gbkey=CDS]	1710	515	395	401	399	30.117	23.0994	23.4503	23.3333	46.4327	53.4503	46.7836	53.5673	53.2164	46.5497	173	112	119	166	30.3509	20.8772	19.6491	29.1228	50	59.4737	48.7719	50	51.2281	40.5263	180	147	134	109	31.5789	23.5088	25.7895	19.1228	42.6316	50.7018	44.9123	57.3684	55.0877	49.2982	162	142	142	124	28.4211	24.9123
lcl|XM_017017741.2_cds_XP_016873230.1_1_[gene=ARNTL]_[db_xref=GeneID:406]_[protein=aryl_hydrocarbon_receptor_nuclear_translocator-like_protein_1_isoform_X6]_[protein_id=XP_016873230.1]_[location=216..2108]_[gbkey=CDS]	1893	565	442	447	439	29.8468	23.3492	23.6133	23.1907	46.5399	53.0375	46.804	53.4601	53.196	46.9625	197	115	128	191	31.2203	20.2853	18.225	30.2694	50.5547	61.4897	48.4945	49.4453	51.5055	38.5103	191	158	153	129	30.2694	24.2472	25.0396	20.4437	44.691	50.7132	45.4834	55.309	54.5166	49.2868	177	174	161	119	28.0507	25.5151
lcl|XM_047426956.1_cds_XP_047282912.1_1_[gene=ARNTL]_[db_xref=GeneID:406]_[protein=aryl_hydrocarbon_receptor_nuclear_translocator-like_protein_1_isoform_X5]_[protein_id=XP_047282912.1]_[location=3538..5433]_[gbkey=CDS]	1896	566	443	447	440	29.8523	23.365	23.5759	23.2068	46.5717	53.0591	46.7827	53.4283	53.2173	46.9409	197	115	128	192	31.1709	20.2532	18.1962	30.3797	50.6329	61.5506	48.5759	49.3671	51.4241	38.4494	191	158	154	129	30.2215	24.3671	25	20.4114	44.7785	50.6329	45.4114	55.2215	54.5886	49.3671	178	174	161	119	28.1646	25.4747
lcl|XM_047426955.1_cds_XP_047282911.1_1_[gene=ARNTL]_[db_xref=GeneID:406]_[protein=aryl_hydrocarbon_receptor_nuclear_translocator-like_protein_1_isoform_X5]_[protein_id=XP_047282911.1]_[location=550..2445]_[gbkey=CDS]	1896	566	443	447	440	29.8523	23.365	23.5759	23.2068	46.5717	53.0591	46.7827	53.4283	53.2173	46.9409	197	115	128	192	31.1709	20.2532	18.1962	30.3797	50.6329	61.5506	48.5759	49.3671	51.4241	38.4494	191	158	154	129	30.2215	24.3671	25	20.4114	44.7785	50.6329	45.4114	55.2215	54.5886	49.3671	178	174	161	119	28.1646	25.4747
lcl|XM_047426954.1_cds_XP_047282910.1_1_[gene=ARNTL]_[db_xref=GeneID:406]_[protein=aryl_hydrocarbon_receptor_nuclear_translocator-like_protein_1_isoform_X5]_[protein_id=XP_047282910.1]_[location=386..2281]_[gbkey=CDS]	1896	566	443	447	440	29.8523	23.365	23.5759	23.2068	46.5717	53.0591	46.7827	53.4283	53.2173	46.9409	197	115	128	192	31.1709	20.2532	18.1962	30.3797	50.6329	61.5506	48.5759	49.3671	51.4241	38.4494	191	158	154	129	30.2215	24.3671	25	20.4114	44.7785	50.6329	45.4114	55.2215	54.5886	49.3671	178	174	161	119	28.1646	25.4747
lcl|XM_047426953.1_cds_XP_047282909.1_1_[gene=ARNTL]_[db_xref=GeneID:406]_[protein=aryl_hydrocarbon_receptor_nuclear_translocator-like_protein_1_isoform_X5]_[protein_id=XP_047282909.1]_[location=605..2500]_[gbkey=CDS]	1896	566	443	447	440	29.8523	23.365	23.5759	23.2068	46.5717	53.0591	46.7827	53.4283	53.2173	46.9409	197	115	128	192	31.1709	20.2532	18.1962	30.3797	50.6329	61.5506	48.5759	49.3671	51.4241	38.4494	191	158	154	129	30.2215	24.3671	25	20.4114	44.7785	50.6329	45.4114	55.2215	54.5886	49.3671	178	174	161	119	28.1646	25.4747
lcl|XM_047426952.1_cds_XP_047282908.1_1_[gene=ARNTL]_[db_xref=GeneID:406]_[protein=aryl_hydrocarbon_receptor_nuclear_translocator-like_protein_1_isoform_X5]_[protein_id=XP_047282908.1]_[location=441..2336]_[gbkey=CDS]	1896	566	443	447	440	29.8523	23.365	23.5759	23.2068	46.5717	53.0591	46.7827	53.4283	53.2173	46.9409	197	115	128	192	31.1709	20.2532	18.1962	30.3797	50.6329	61.5506	48.5759	49.3671	51.4241	38.4494	191	158	154	129	30.2215	24.3671	25	20.4114	44.7785	50.6329	45.4114	55.2215	54.5886	49.3671	178	174	161	119	28.1646	25.4747
lcl|XM_011520109.2_cds_XP_011518411.1_1_[gene=ARNTL]_[db_xref=GeneID:406]_[protein=aryl_hydrocarbon_receptor_nuclear_translocator-like_protein_1_isoform_X5]_[protein_id=XP_011518411.1]_[location=216..2111]_[gbkey=CDS]	1896	566	443	447	440	29.8523	23.365	23.5759	23.2068	46.5717	53.0591	46.7827	53.4283	53.2173	46.9409	197	115	128	192	31.1709	20.2532	18.1962	30.3797	50.6329	61.5506	48.5759	49.3671	51.4241	38.4494	191	158	154	129	30.2215	24.3671	25	20.4114	44.7785	50.6329	45.4114	55.2215	54.5886	49.3671	178	174	161	119	28.1646	25.4747
lcl|XM_011520107.4_cds_XP_011518409.2_1_[gene=ARNTL]_[db_xref=GeneID:406]_[protein=aryl_hydrocarbon_receptor_nuclear_translocator-like_protein_1_isoform_X4]_[protein_id=XP_011518409.2]_[location=374..2380]_[gbkey=CDS]	2007	596	468	473	470	29.6961	23.3184	23.5675	23.418	46.7364	53.1141	46.9856	53.2636	53.0144	46.8859	210	121	135	203	31.3901	20.1794	18.0867	30.3438	50.5232	61.7339	48.4305	49.4768	51.5695	38.2661	202	171	163	133	30.1943	24.3647	25.5605	19.8804	44.2451	50.0747	45.441	55.7549	54.559	49.9253	184	181	170	134	27.5037	25.4111
lcl|XM_017017739.3_cds_XP_016873228.1_1_[gene=ARNTL]_[db_xref=GeneID:406]_[protein=aryl_hydrocarbon_receptor_nuclear_translocator-like_protein_1_isoform_X3]_[protein_id=XP_016873228.1]_[location=374..2383]_[gbkey=CDS]	2010	597	469	473	471	29.7015	23.3333	23.5323	23.4328	46.7662	53.1343	46.9652	53.2338	53.0348	46.8657	210	121	135	204	31.3433	20.1493	18.0597	30.4478	50.597	61.791	48.5075	49.403	51.4925	38.209	202	171	164	133	30.1493	24.4776	25.5224	19.8507	44.3284	50	45.3731	55.6716	54.6269	50	185	181	170	134	27.6119	25.3731
lcl|XM_011520105.4_cds_XP_011518407.2_1_[gene=ARNTL]_[db_xref=GeneID:406]_[protein=aryl_hydrocarbon_receptor_nuclear_translocator-like_protein_1_isoform_X2]_[protein_id=XP_011518407.2]_[location=374..2395]_[gbkey=CDS]	2022	598	470	481	473	29.5747	23.2443	23.7883	23.3927	46.637	52.9674	47.181	53.363	52.819	47.0326	210	123	135	206	31.1573	20.0297	18.2493	30.5638	50.5935	61.7211	48.8131	49.4065	51.1869	38.2789	203	174	164	133	30.1187	24.3323	25.816	19.7329	44.0653	49.8516	45.549	55.9347	54.451	50.1484	185	184	171	134	27.4481	25.3709
lcl|XM_017017738.3_cds_XP_016873227.1_1_[gene=ARNTL]_[db_xref=GeneID:406]_[protein=aryl_hydrocarbon_receptor_nuclear_translocator-like_protein_1_isoform_X1]_[protein_id=XP_016873227.1]_[location=374..2398]_[gbkey=CDS]	2025	599	471	481	474	29.5802	23.2593	23.7531	23.4074	46.6667	52.9877	47.1605	53.3333	52.8395	47.0123	210	123	135	207	31.1111	20	18.2222	30.6667	50.6667	61.7778	48.8889	49.3333	51.1111	38.2222	203	174	165	133	30.0741	24.4444	25.7778	19.7037	44.1481	49.7778	45.4815	55.8519	54.5185	50.2222	186	184	171	134	27.5556	25.3333
lcl|NM_001351824.2_cds_NP_001338753.1_1_[gene=BMAL1]_[db_xref=CCDS:CCDS73259.1]_[protein=aryl_hydrocarbon_receptor_nuclear_translocator-like_protein_1_isoform_c]_[protein_id=NP_001338753.1]_[location=216..2096]_[gbkey=CDS]	1881	564	441	439	437	29.9841	23.445	23.3386	23.2323	46.6773	53.2164	46.571	53.3227	53.429	46.7836	197	113	128	189	31.4195	20.4147	18.0223	30.1435	50.5582	61.563	48.1659	49.4418	51.8341	38.437	190	155	153	129	30.303	24.4019	24.7209	20.5742	44.9761	50.8772	45.2951	55.0239	54.7049	49.1228	177	171	160	119	28.2297	25.5183
lcl|NM_001351821.2_cds_NP_001338750.1_1_[gene=BMAL1]_[db_xref=GeneID:406,HGNC:HGNC:701,MIM:602550]_[protein=aryl_hydrocarbon_receptor_nuclear_translocator-like_protein_1_isoform_d]_[protein_id=NP_001338750.1]_[location=471..2222]_[gbkey=CDS]	1752	535	398	413	406	30.5365	22.7169	23.5731	23.1735	45.8904	53.71	46.7466	54.1096	53.2534	46.29	184	104	119	177	31.5068	20.3767	17.8082	30.3082	50.6849	61.8151	48.1164	49.3151	51.8836	38.1849	179	148	140	117	30.6507	23.9726	25.3425	20.0342	44.0068	50.6849	45.3767	55.9932	54.6233	49.3151	172	161	139	112	29.4521	23.8014
lcl|NM_001351823.2_cds_NP_001338752.1_1_[gene=BMAL1]_[db_xref=GeneID:406,HGNC:HGNC:701,MIM:602550]_[protein=aryl_hydrocarbon_receptor_nuclear_translocator-like_protein_1_isoform_n]_[protein_id=NP_001338752.1]_[location=597..2363]_[gbkey=CDS]	1767	537	400	421	409	30.3905	22.6372	23.8257	23.1466	45.7838	53.5371	46.9723	54.2162	53.0277	46.4629	184	106	119	180	31.2394	20.2037	17.9966	30.5603	50.764	61.7997	48.5569	49.236	51.4431	38.2003	180	151	141	117	30.5603	23.9389	25.6367	19.8642	43.8031	50.4244	45.5008	56.1969	54.4992	49.5756	173	164	140	112	29.3718	23.7691
lcl|NM_001351819.2_cds_NP_001338748.1_1_[gene=BMAL1]_[db_xref=GeneID:406,HGNC:HGNC:701,MIM:602550]_[protein=aryl_hydrocarbon_receptor_nuclear_translocator-like_protein_1_isoform_f]_[protein_id=NP_001338748.1]_[location=342..2234]_[gbkey=CDS]	1893	565	442	447	439	29.8468	23.3492	23.6133	23.1907	46.5399	53.0375	46.804	53.4601	53.196	46.9625	197	115	128	191	31.2203	20.2853	18.225	30.2694	50.5547	61.4897	48.4945	49.4453	51.5055	38.5103	191	158	153	129	30.2694	24.2472	25.0396	20.4437	44.691	50.7132	45.4834	55.309	54.5166	49.2868	177	174	161	119	28.0507	25.5151
lcl|NM_001351822.2_cds_NP_001338751.1_1_[gene=BMAL1]_[db_xref=GeneID:406,HGNC:HGNC:701,MIM:602550]_[protein=aryl_hydrocarbon_receptor_nuclear_translocator-like_protein_1_isoform_d]_[protein_id=NP_001338751.1]_[location=416..2167]_[gbkey=CDS]	1752	535	398	413	406	30.5365	22.7169	23.5731	23.1735	45.8904	53.71	46.7466	54.1096	53.2534	46.29	184	104	119	177	31.5068	20.3767	17.8082	30.3082	50.6849	61.8151	48.1164	49.3151	51.8836	38.1849	179	148	140	117	30.6507	23.9726	25.3425	20.0342	44.0068	50.6849	45.3767	55.9932	54.6233	49.3151	172	161	139	112	29.4521	23.8014
lcl|NM_001351815.2_cds_NP_001338744.1_1_[gene=BMAL1]_[db_xref=GeneID:406,HGNC:HGNC:701,MIM:602550]_[protein=aryl_hydrocarbon_receptor_nuclear_translocator-like_protein_1_isoform_a]_[protein_id=NP_001338744.1]_[location=216..2093]_[gbkey=CDS]	1878	563	440	439	436	29.9787	23.4292	23.3759	23.2162	46.6454	53.1949	46.5921	53.3546	53.4079	46.8051	197	113	128	188	31.4696	20.4473	18.0511	30.0319	50.4792	61.5016	48.0831	49.5208	51.9169	38.4984	190	155	152	129	30.3514	24.2812	24.7604	20.607	44.8882	50.9585	45.3674	55.1118	54.6326	49.0415	176	171	160	119	28.115	25.5591
lcl|NM_001351816.2_cds_NP_001338745.1_1_[gene=BMAL1]_[db_xref=GeneID:406,HGNC:HGNC:701,MIM:602550]_[protein=aryl_hydrocarbon_receptor_nuclear_translocator-like_protein_1_isoform_d]_[protein_id=NP_001338745.1]_[location=542..2293]_[gbkey=CDS]	1752	535	398	413	406	30.5365	22.7169	23.5731	23.1735	45.8904	53.71	46.7466	54.1096	53.2534	46.29	184	104	119	177	31.5068	20.3767	17.8082	30.3082	50.6849	61.8151	48.1164	49.3151	51.8836	38.1849	179	148	140	117	30.6507	23.9726	25.3425	20.0342	44.0068	50.6849	45.3767	55.9932	54.6233	49.3151	172	161	139	112	29.4521	23.8014
lcl|NM_001351810.2_cds_NP_001338739.1_1_[gene=BMAL1]_[db_xref=GeneID:406,HGNC:HGNC:701,MIM:602550]_[protein=aryl_hydrocarbon_receptor_nuclear_translocator-like_protein_1_isoform_k]_[protein_id=NP_001338739.1]_[location=342..1868]_[gbkey=CDS]	1527	453	366	356	352	29.666	23.9686	23.3137	23.0517	47.0203	52.7177	46.3654	52.9797	53.6346	47.2823	168	91	100	150	33.0059	19.6464	17.8782	29.4695	49.1159	62.4754	47.3477	50.8841	52.6523	37.5246	148	125	131	105	29.0766	25.7367	24.558	20.6287	46.3654	49.7053	45.1866	53.6346	54.8134	50.2947	137	140	135	97	26.9155	26.5226
lcl|NM_001351814.2_cds_NP_001338743.1_1_[gene=BMAL1]_[db_xref=GeneID:406,HGNC:HGNC:701,MIM:602550]_[protein=aryl_hydrocarbon_receptor_nuclear_translocator-like_protein_1_isoform_e]_[protein_id=NP_001338743.1]_[location=397..2292]_[gbkey=CDS]	1896	566	443	447	440	29.8523	23.365	23.5759	23.2068	46.5717	53.0591	46.7827	53.4283	53.2173	46.9409	197	115	128	192	31.1709	20.2532	18.1962	30.3797	50.6329	61.5506	48.5759	49.3671	51.4241	38.4494	191	158	154	129	30.2215	24.3671	25	20.4114	44.7785	50.6329	45.4114	55.2215	54.5886	49.3671	178	174	161	119	28.1646	25.4747
lcl|NM_001178.6_cds_NP_001169.3_1_[gene=BMAL1]_[db_xref=GeneID:406,HGNC:HGNC:701,MIM:602550]_[protein=aryl_hydrocarbon_receptor_nuclear_translocator-like_protein_1_isoform_a]_[protein_id=NP_001169.3]_[location=397..2274]_[gbkey=CDS]	1878	563	440	439	436	29.9787	23.4292	23.3759	23.2162	46.6454	53.1949	46.5921	53.3546	53.4079	46.8051	197	113	128	188	31.4696	20.4473	18.0511	30.0319	50.4792	61.5016	48.0831	49.5208	51.9169	38.4984	190	155	152	129	30.3514	24.2812	24.7604	20.607	44.8882	50.9585	45.3674	55.1118	54.6326	49.0415	176	171	160	119	28.115	25.5591
lcl|NM_001297724.2_cds_NP_001284653.1_1_[gene=BMAL1]_[db_xref=GeneID:406,HGNC:HGNC:701,MIM:602550]_[protein=aryl_hydrocarbon_receptor_nuclear_translocator-like_protein_1_isoform_d]_[protein_id=NP_001284653.1]_[location=535..2286]_[gbkey=CDS]	1752	535	398	413	406	30.5365	22.7169	23.5731	23.1735	45.8904	53.71	46.7466	54.1096	53.2534	46.29	184	104	119	177	31.5068	20.3767	17.8082	30.3082	50.6849	61.8151	48.1164	49.3151	51.8836	38.1849	179	148	140	117	30.6507	23.9726	25.3425	20.0342	44.0068	50.6849	45.3767	55.9932	54.6233	49.3151	172	161	139	112	29.4521	23.8014
lcl|NM_001351818.2_cds_NP_001338747.1_1_[gene=BMAL1]_[db_xref=CCDS:CCDS44543.1]_[protein=aryl_hydrocarbon_receptor_nuclear_translocator-like_protein_1_isoform_b]_[protein_id=NP_001338747.1]_[location=597..2345]_[gbkey=CDS]	1749	534	397	413	405	30.5317	22.6987	23.6135	23.1561	45.8548	53.6878	46.7696	54.1452	53.2304	46.3122	184	104	119	176	31.5609	20.4117	17.8388	30.1887	50.6003	61.7496	48.0274	49.3997	51.9726	38.2504	179	148	139	117	30.7033	23.8422	25.3859	20.0686	43.9108	50.7719	45.4545	56.0892	54.5455	49.2281	171	161	139	112	29.331	23.8422
lcl|NM_001351808.2_cds_NP_001338737.1_1_[gene=BMAL1]_[db_xref=GeneID:406,HGNC:HGNC:701,MIM:602550]_[protein=aryl_hydrocarbon_receptor_nuclear_translocator-like_protein_1_isoform_d]_[protein_id=NP_001338737.1]_[location=597..2348]_[gbkey=CDS]	1752	535	398	413	406	30.5365	22.7169	23.5731	23.1735	45.8904	53.71	46.7466	54.1096	53.2534	46.29	184	104	119	177	31.5068	20.3767	17.8082	30.3082	50.6849	61.8151	48.1164	49.3151	51.8836	38.1849	179	148	140	117	30.6507	23.9726	25.3425	20.0342	44.0068	50.6849	45.3767	55.9932	54.6233	49.3151	172	161	139	112	29.4521	23.8014
lcl|NM_001351811.2_cds_NP_001338740.1_1_[gene=BMAL1]_[db_xref=GeneID:406,HGNC:HGNC:701,MIM:602550]_[protein=aryl_hydrocarbon_receptor_nuclear_translocator-like_protein_1_isoform_m]_[protein_id=NP_001338740.1]_[location=1084..2214]_[gbkey=CDS]	1131	333	266	261	271	29.443	23.519	23.0769	23.9611	47.4801	53.4041	47.038	52.5199	52.962	46.5959	117	66	77	117	31.0345	20.4244	17.5066	31.0345	51.4589	62.069	48.5411	48.5411	51.4589	37.931	110	91	95	81	29.1777	25.1989	24.1379	21.4854	46.6844	50.6631	45.6233	53.3156	54.3767	49.3369	106	104	94	73	28.1167	24.9337
lcl|NM_001351813.2_cds_NP_001338742.1_1_[gene=BMAL1]_[db_xref=GeneID:406,HGNC:HGNC:701,MIM:602550]_[protein=aryl_hydrocarbon_receptor_nuclear_translocator-like_protein_1_isoform_j]_[protein_id=NP_001338742.1]_[location=542..2305]_[gbkey=CDS]	1764	536	399	421	408	30.3855	22.619	23.8662	23.1293	45.7483	53.5147	46.9955	54.2517	53.0045	46.4853	184	106	119	179	31.2925	20.2381	18.0272	30.4422	50.6803	61.7347	48.4694	49.3197	51.5306	38.2653	180	151	140	117	30.6122	23.8095	25.6803	19.898	43.7075	50.5102	45.5782	56.2925	54.4218	49.4898	172	164	140	112	29.2517	23.8095
lcl|NM_001351817.2_cds_NP_001338746.1_1_[gene=BMAL1]_[db_xref=GeneID:406,HGNC:HGNC:701,MIM:602550]_[protein=aryl_hydrocarbon_receptor_nuclear_translocator-like_protein_1_isoform_k]_[protein_id=NP_001338746.1]_[location=216..1742]_[gbkey=CDS]	1527	453	366	356	352	29.666	23.9686	23.3137	23.0517	47.0203	52.7177	46.3654	52.9797	53.6346	47.2823	168	91	100	150	33.0059	19.6464	17.8782	29.4695	49.1159	62.4754	47.3477	50.8841	52.6523	37.5246	148	125	131	105	29.0766	25.7367	24.558	20.6287	46.3654	49.7053	45.1866	53.6346	54.8134	50.2947	137	140	135	97	26.9155	26.5226
lcl|NM_001297722.2_cds_NP_001284651.1_1_[gene=BMAL1]_[db_xref=CCDS:CCDS73259.1]_[protein=aryl_hydrocarbon_receptor_nuclear_translocator-like_protein_1_isoform_c]_[protein_id=NP_001284651.1]_[location=342..2222]_[gbkey=CDS]	1881	564	441	439	437	29.9841	23.445	23.3386	23.2323	46.6773	53.2164	46.571	53.3227	53.429	46.7836	197	113	128	189	31.4195	20.4147	18.0223	30.1435	50.5582	61.563	48.1659	49.4418	51.8341	38.437	190	155	153	129	30.303	24.4019	24.7209	20.5742	44.9761	50.8772	45.2951	55.0239	54.7049	49.1228	177	171	160	119	28.2297	25.5183
lcl|NM_001351805.2_cds_NP_001338734.1_1_[gene=BMAL1]_[db_xref=GeneID:406,HGNC:HGNC:701,MIM:602550]_[protein=aryl_hydrocarbon_receptor_nuclear_translocator-like_protein_1_isoform_g]_[protein_id=NP_001338734.1]_[location=342..2183]_[gbkey=CDS]	1842	547	433	435	427	29.696	23.5071	23.6156	23.1813	46.6884	52.8773	46.797	53.3116	53.203	47.1227	192	113	126	183	31.2704	20.5212	18.4039	29.8046	50.3257	61.0749	48.2085	49.6743	51.7915	38.9251	183	154	151	126	29.8046	24.5928	25.0814	20.5212	45.114	50.3257	45.6026	54.886	54.3974	49.6743	172	168	156	118	28.013	25.4072
lcl|NM_001030272.3_cds_NP_001025443.1_1_[gene=BMAL1]_[db_xref=GeneID:406,HGNC:HGNC:701,MIM:602550]_[protein=aryl_hydrocarbon_receptor_nuclear_translocator-like_protein_1_isoform_a]_[protein_id=NP_001025443.1]_[location=342..2219]_[gbkey=CDS]	1878	563	440	439	436	29.9787	23.4292	23.3759	23.2162	46.6454	53.1949	46.5921	53.3546	53.4079	46.8051	197	113	128	188	31.4696	20.4473	18.0511	30.0319	50.4792	61.5016	48.0831	49.5208	51.9169	38.4984	190	155	152	129	30.3514	24.2812	24.7604	20.607	44.8882	50.9585	45.3674	55.1118	54.6326	49.0415	176	171	160	119	28.115	25.5591
lcl|NM_001351806.2_cds_NP_001338735.1_1_[gene=BMAL1]_[db_xref=GeneID:406,HGNC:HGNC:701,MIM:602550]_[protein=aryl_hydrocarbon_receptor_nuclear_translocator-like_protein_1_isoform_h]_[protein_id=NP_001338735.1]_[location=342..2180]_[gbkey=CDS]	1839	546	432	435	426	29.69	23.491	23.6542	23.1648	46.6558	52.8548	46.8189	53.3442	53.1811	47.1452	192	113	126	182	31.3214	20.5546	18.4339	29.69	50.2447	61.0114	48.124	49.7553	51.876	38.9886	183	154	150	126	29.8532	24.4698	25.1223	20.5546	45.0245	50.4078	45.677	54.9755	54.323	49.5922	171	168	156	118	27.8956	25.4486
lcl|NM_001351820.2_cds_NP_001338749.1_1_[gene=BMAL1]_[db_xref=GeneID:406,HGNC:HGNC:701,MIM:602550]_[protein=aryl_hydrocarbon_receptor_nuclear_translocator-like_protein_1_isoform_d]_[protein_id=NP_001338749.1]_[location=590..2341]_[gbkey=CDS]	1752	535	398	413	406	30.5365	22.7169	23.5731	23.1735	45.8904	53.71	46.7466	54.1096	53.2534	46.29	184	104	119	177	31.5068	20.3767	17.8082	30.3082	50.6849	61.8151	48.1164	49.3151	51.8836	38.1849	179	148	140	117	30.6507	23.9726	25.3425	20.0342	44.0068	50.6849	45.3767	55.9932	54.6233	49.3151	172	161	139	112	29.4521	23.8014
lcl|NM_001351812.2_cds_NP_001338741.1_1_[gene=BMAL1]_[db_xref=GeneID:406,HGNC:HGNC:701,MIM:602550]_[protein=aryl_hydrocarbon_receptor_nuclear_translocator-like_protein_1_isoform_i]_[protein_id=NP_001338741.1]_[location=572..2401]_[gbkey=CDS]	1830	553	414	433	430	30.2186	22.623	23.6612	23.4973	46.1202	53.7158	47.1585	53.8798	52.8415	46.2842	189	110	126	185	30.9836	20.6557	18.0328	30.3279	50.9836	61.3115	48.3607	49.0164	51.6393	38.6885	183	157	145	125	30	23.7705	25.7377	20.4918	44.2623	50.4918	46.2295	55.7377	53.7705	49.5082	181	166	143	120	29.6721	23.4426
lcl|NM_001030273.3_cds_NP_001025444.1_1_[gene=BMAL1]_[db_xref=CCDS:CCDS44543.1]_[protein=aryl_hydrocarbon_receptor_nuclear_translocator-like_protein_1_isoform_b]_[protein_id=NP_001025444.1]_[location=542..2290]_[gbkey=CDS]	1749	534	397	413	405	30.5317	22.6987	23.6135	23.1561	45.8548	53.6878	46.7696	54.1452	53.2304	46.3122	184	104	119	176	31.5609	20.4117	17.8388	30.1887	50.6003	61.7496	48.0274	49.3997	51.9726	38.2504	179	148	139	117	30.7033	23.8422	25.3859	20.0686	43.9108	50.7719	45.4545	56.0892	54.5455	49.2281	171	161	139	112	29.331	23.8422
lcl|NM_001351809.2_cds_NP_001338738.1_1_[gene=BMAL1]_[db_xref=GeneID:406,HGNC:HGNC:701,MIM:602550]_[protein=aryl_hydrocarbon_receptor_nuclear_translocator-like_protein_1_isoform_i]_[protein_id=NP_001338738.1]_[location=517..2346]_[gbkey=CDS]	1830	553	414	433	430	30.2186	22.623	23.6612	23.4973	46.1202	53.7158	47.1585	53.8798	52.8415	46.2842	189	110	126	185	30.9836	20.6557	18.0328	30.3279	50.9836	61.3115	48.3607	49.0164	51.6393	38.6885	183	157	145	125	30	23.7705	25.7377	20.4918	44.2623	50.4918	46.2295	55.7377	53.7705	49.5082	181	166	143	120	29.6721	23.4426
lcl|NM_001351807.2_cds_NP_001338736.1_1_[gene=BMAL1]_[db_xref=GeneID:406,HGNC:HGNC:701,MIM:602550]_[protein=aryl_hydrocarbon_receptor_nuclear_translocator-like_protein_1_isoform_e]_[protein_id=NP_001338736.1]_[location=342..2237]_[gbkey=CDS]	1896	566	443	447	440	29.8523	23.365	23.5759	23.2068	46.5717	53.0591	46.7827	53.4283	53.2173	46.9409	197	115	128	192	31.1709	20.2532	18.1962	30.3797	50.6329	61.5506	48.5759	49.3671	51.4241	38.4494	191	158	154	129	30.2215	24.3671	25	20.4114	44.7785	50.6329	45.4114	55.2215	54.5886	49.3671	178	174	161	119	28.1646	25.4747
lcl|NM_001297719.2_cds_NP_001284648.1_1_[gene=BMAL1]_[db_xref=CCDS:CCDS73259.1]_[protein=aryl_hydrocarbon_receptor_nuclear_translocator-like_protein_1_isoform_c]_[protein_id=NP_001284648.1]_[location=397..2277]_[gbkey=CDS]	1881	564	441	439	437	29.9841	23.445	23.3386	23.2323	46.6773	53.2164	46.571	53.3227	53.429	46.7836	197	113	128	189	31.4195	20.4147	18.0223	30.1435	50.5582	61.563	48.1659	49.4418	51.8341	38.437	190	155	153	129	30.303	24.4019	24.7209	20.5742	44.9761	50.8772	45.2951	55.0239	54.7049	49.1228	177	171	160	119	28.2297	25.5183
lcl|XM_024448522.1_cds_XP_024304290.1_1_[gene=ARNTL]_[db_xref=GeneID:406]_[protein=aryl_hydrocarbon_receptor_nuclear_translocator-like_protein_1_isoform_X7]_[protein_id=XP_024304290.1]_[location=679..2508]_[gbkey=CDS]	1830	553	414	433	430	30.2186	22.623	23.6612	23.4973	46.1202	53.7158	47.1585	53.8798	52.8415	46.2842	189	110	126	185	30.9836	20.6557	18.0328	30.3279	50.9836	61.3115	48.3607	49.0164	51.6393	38.6885	183	157	145	125	30	23.7705	25.7377	20.4918	44.2623	50.4918	46.2295	55.7377	53.7705	49.5082	181	166	143	120	29.6721	23.4426
lcl|XM_011520107.3_cds_XP_011518409.2_1_[gene=ARNTL]_[db_xref=GeneID:406]_[protein=aryl_hydrocarbon_receptor_nuclear_translocator-like_protein_1_isoform_X4]_[protein_id=XP_011518409.2]_[location=474..2480]_[gbkey=CDS]	2007	596	468	473	470	29.6961	23.3184	23.5675	23.418	46.7364	53.1141	46.9856	53.2636	53.0144	46.8859	210	121	135	203	31.3901	20.1794	18.0867	30.3438	50.5232	61.7339	48.4305	49.4768	51.5695	38.2661	202	171	163	133	30.1943	24.3647	25.5605	19.8804	44.2451	50.0747	45.441	55.7549	54.559	49.9253	184	181	170	134	27.5037	25.4111
lcl|XM_017017739.2_cds_XP_016873228.1_1_[gene=ARNTL]_[db_xref=GeneID:406]_[protein=aryl_hydrocarbon_receptor_nuclear_translocator-like_protein_1_isoform_X3]_[protein_id=XP_016873228.1]_[location=474..2483]_[gbkey=CDS]	2010	597	469	473	471	29.7015	23.3333	23.5323	23.4328	46.7662	53.1343	46.9652	53.2338	53.0348	46.8657	210	121	135	204	31.3433	20.1493	18.0597	30.4478	50.597	61.791	48.5075	49.403	51.4925	38.209	202	171	164	133	30.1493	24.4776	25.5224	19.8507	44.3284	50	45.3731	55.6716	54.6269	50	185	181	170	134	27.6119	25.3731
lcl|XM_011520105.3_cds_XP_011518407.2_1_[gene=ARNTL]_[db_xref=GeneID:406]_[protein=aryl_hydrocarbon_receptor_nuclear_translocator-like_protein_1_isoform_X2]_[protein_id=XP_011518407.2]_[location=474..2495]_[gbkey=CDS]	2022	598	470	481	473	29.5747	23.2443	23.7883	23.3927	46.637	52.9674	47.181	53.363	52.819	47.0326	210	123	135	206	31.1573	20.0297	18.2493	30.5638	50.5935	61.7211	48.8131	49.4065	51.1869	38.2789	203	174	164	133	30.1187	24.3323	25.816	19.7329	44.0653	49.8516	45.549	55.9347	54.451	50.1484	185	184	171	134	27.4481	25.3709
lcl|XM_017017738.2_cds_XP_016873227.1_1_[gene=ARNTL]_[db_xref=GeneID:406]_[protein=aryl_hydrocarbon_receptor_nuclear_translocator-like_protein_1_isoform_X1]_[protein_id=XP_016873227.1]_[location=474..2498]_[gbkey=CDS]	2025	599	471	481	474	29.5802	23.2593	23.7531	23.4074	46.6667	52.9877	47.1605	53.3333	52.8395	47.0123	210	123	135	207	31.1111	20	18.2222	30.6667	50.6667	61.7778	48.8889	49.3333	51.1111	38.2222	203	174	165	133	30.0741	24.4444	25.7778	19.7037	44.1481	49.7778	45.4815	55.8519	54.5185	50.2222	186	184	171	134	27.5556	25.3333
lcl|NM_001351804.1_cds_NP_001338733.1_1_[gene=BMAL1]_[db_xref=GeneID:406,HGNC:HGNC:701,MIM:602550]_[protein=aryl_hydrocarbon_receptor_nuclear_translocator-like_protein_1_isoform_a]_[protein_id=NP_001338733.1]_[location=684..2561]_[gbkey=CDS]	1878	563	440	439	436	29.9787	23.4292	23.3759	23.2162	46.6454	53.1949	46.5921	53.3546	53.4079	46.8051	197	113	128	188	31.4696	20.4473	18.0511	30.0319	50.4792	61.5016	48.0831	49.5208	51.9169	38.4984	190	155	152	129	30.3514	24.2812	24.7604	20.607	44.8882	50.9585	45.3674	55.1118	54.6326	49.0415	176	171	160	119	28.115	25.5591
lcl|XM_017017748.1_cds_XP_016873237.1_1_[gene=ARNTL]_[db_xref=GeneID:406]_[protein=aryl_hydrocarbon_receptor_nuclear_translocator-like_protein_1_isoform_X10]_[protein_id=XP_016873237.1]_[location=469..2217]_[gbkey=CDS]	1749	534	397	413	405	30.5317	22.6987	23.6135	23.1561	45.8548	53.6878	46.7696	54.1452	53.2304	46.3122	184	104	119	176	31.5609	20.4117	17.8388	30.1887	50.6003	61.7496	48.0274	49.3997	51.9726	38.2504	179	148	139	117	30.7033	23.8422	25.3859	20.0686	43.9108	50.7719	45.4545	56.0892	54.5455	49.2281	171	161	139	112	29.331	23.8422
lcl|XM_017017744.1_cds_XP_016873233.1_1_[gene=ARNTL]_[db_xref=GeneID:406]_[protein=aryl_hydrocarbon_receptor_nuclear_translocator-like_protein_1_isoform_X9]_[protein_id=XP_016873233.1]_[location=597..2360]_[gbkey=CDS]	1764	536	399	421	408	30.3855	22.619	23.8662	23.1293	45.7483	53.5147	46.9955	54.2517	53.0045	46.4853	184	106	119	179	31.2925	20.2381	18.0272	30.4422	50.6803	61.7347	48.4694	49.3197	51.5306	38.2653	180	151	140	117	30.6122	23.8095	25.6803	19.898	43.7075	50.5102	45.5782	56.2925	54.4218	49.4898	172	164	140	112	29.2517	23.8095
lcl|XM_017017741.1_cds_XP_016873230.1_1_[gene=ARNTL]_[db_xref=GeneID:406]_[protein=aryl_hydrocarbon_receptor_nuclear_translocator-like_protein_1_isoform_X6]_[protein_id=XP_016873230.1]_[location=208..2100]_[gbkey=CDS]	1893	565	442	447	439	29.8468	23.3492	23.6133	23.1907	46.5399	53.0375	46.804	53.4601	53.196	46.9625	197	115	128	191	31.2203	20.2853	18.225	30.2694	50.5547	61.4897	48.4945	49.4453	51.5055	38.5103	191	158	153	129	30.2694	24.2472	25.0396	20.4437	44.691	50.7132	45.4834	55.309	54.5166	49.2868	177	174	161	119	28.0507	25.5151
lcl|XM_011520111.1_cds_XP_011518413.1_1_[gene=ARNTL]_[db_xref=GeneID:406]_[protein=aryl_hydrocarbon_receptor_nuclear_translocator-like_protein_1_isoform_X8]_[protein_id=XP_011518413.1]_[location=412..2178]_[gbkey=CDS]	1767	537	400	421	409	30.3905	22.6372	23.8257	23.1466	45.7838	53.5371	46.9723	54.2162	53.0277	46.4629	184	106	119	180	31.2394	20.2037	17.9966	30.5603	50.764	61.7997	48.5569	49.236	51.4431	38.2003	180	151	141	117	30.5603	23.9389	25.6367	19.8642	43.8031	50.4244	45.5008	56.1969	54.4992	49.5756	173	164	140	112	29.3718	23.7691
lcl|XM_011520109.1_cds_XP_011518411.1_1_[gene=ARNTL]_[db_xref=GeneID:406]_[protein=aryl_hydrocarbon_receptor_nuclear_translocator-like_protein_1_isoform_X5]_[protein_id=XP_011518411.1]_[location=208..2103]_[gbkey=CDS]	1896	566	443	447	440	29.8523	23.365	23.5759	23.2068	46.5717	53.0591	46.7827	53.4283	53.2173	46.9409	197	115	128	192	31.1709	20.2532	18.1962	30.3797	50.6329	61.5506	48.5759	49.3671	51.4241	38.4494	191	158	154	129	30.2215	24.3671	25	20.4114	44.7785	50.6329	45.4114	55.2215	54.5886	49.3671	178	174	161	119	28.1646	25.4747
lcl|XM_006718234.1_cds_XP_006718297.1_1_[gene=ARNTL]_[db_xref=GeneID:406]_[protein=aryl_hydrocarbon_receptor_nuclear_translocator-like_protein_1_isoform_X8]_[protein_id=XP_006718297.1]_[location=542..2308]_[gbkey=CDS]	1767	537	400	421	409	30.3905	22.6372	23.8257	23.1466	45.7838	53.5371	46.9723	54.2162	53.0277	46.4629	184	106	119	180	31.2394	20.2037	17.9966	30.5603	50.764	61.7997	48.5569	49.236	51.4431	38.2003	180	151	141	117	30.5603	23.9389	25.6367	19.8642	43.8031	50.4244	45.5008	56.1969	54.4992	49.5756	173	164	140	112	29.3718	23.7691
[truncated: 9 more columns]

## Sheet: Bmal1_RSCU
CODONS	TTT	TTC	TTA	TTG	CTT	CTC	CTA	CTG	ATT	ATC	ATA	GTT	GTC	GTA	GTG	TCT	TCC	TCA	TCG	AGT	AGC	CCT	CCC	CCA	CCG	ACT	ACC	ACA	ACG	GCT	GCC	GCA	GCG	TAT	TAC	CAT	CAC	CAA	CAG	AAT	AAC	AAA	AAG	GAT	GAC	GAA	GAG	TGT	TGC
lcl|XM_047426958.1_cds_XP_047282914.1_1_[gene=ARNTL]_[db_xref=GeneID:406]_[protein=aryl_hydrocarbon_receptor_nuclear_translocator-like_protein_1_isoform_X9]_[protein_id=XP_047282914.1]_[location=374..1312]_[gbkey=CDS]	1.385	0.615	0.882	1.588	0.706	1.412	0.529	0.882	1.4	0.4	1.2	0.267	1.333	0.533	1.867	1.4	1.8	0.6	0	1.2	1	1.143	1.143	1.429	0.286	0.706	1.176	1.882	0.235	1.333	0.667	2	0	0.889	1.111	0.667	1.333	0.364	1.636	0.769	1.231	1.5	0.5	1	1	1.333	0.667	1	1
lcl|XM_047426957.1_cds_XP_047282913.1_1_[gene=ARNTL]_[db_xref=GeneID:406]_[protein=aryl_hydrocarbon_receptor_nuclear_translocator-like_protein_1_isoform_X8]_[protein_id=XP_047282913.1]_[location=374..2083]_[gbkey=CDS]	1	1	0.783	1.174	1.174	1.043	0.522	1.304	1.375	0.75	0.875	1.257	0.8	0.686	1.257	1.56	1.32	0.96	0.12	0.84	1.2	1	1.125	1.75	0.125	0.718	1.128	1.846	0.308	0.933	0.533	2.267	0.267	1.286	0.714	0.889	1.111	0.857	1.143	0.6	1.4	1.231	0.769	0.973	1.027	1.533	0.467	0.875	1.125
lcl|XM_017017741.2_cds_XP_016873230.1_1_[gene=ARNTL]_[db_xref=GeneID:406]_[protein=aryl_hydrocarbon_receptor_nuclear_translocator-like_protein_1_isoform_X6]_[protein_id=XP_016873230.1]_[location=216..2108]_[gbkey=CDS]	1.182	0.818	0.96	1.2	0.84	1.2	0.72	1.08	1.25	0.833	0.917	1.548	1.032	0.903	0.516	1.765	0.882	0.794	0.176	1.235	1.147	0.93	0.93	1.953	0.186	0.973	1.189	1.514	0.324	1.125	0.5	2.25	0.125	1.333	0.667	0.706	1.294	0.778	1.222	0.609	1.391	1.263	0.737	0.936	1.064	1.5	0.5	1.143	0.857
lcl|XM_047426956.1_cds_XP_047282912.1_1_[gene=ARNTL]_[db_xref=GeneID:406]_[protein=aryl_hydrocarbon_receptor_nuclear_translocator-like_protein_1_isoform_X5]_[protein_id=XP_047282912.1]_[location=3538..5433]_[gbkey=CDS]	1.182	0.818	0.96	1.2	0.84	1.2	0.72	1.08	1.25	0.833	0.917	1.548	1.032	0.903	0.516	1.765	0.882	0.794	0.176	1.235	1.147	0.93	0.93	1.953	0.186	0.973	1.189	1.514	0.324	1.091	0.485	2.303	0.121	1.333	0.667	0.706	1.294	0.778	1.222	0.609	1.391	1.263	0.737	0.936	1.064	1.5	0.5	1.143	0.857
lcl|XM_047426955.1_cds_XP_047282911.1_1_[gene=ARNTL]_[db_xref=GeneID:406]_[protein=aryl_hydrocarbon_receptor_nuclear_translocator-like_protein_1_isoform_X5]_[protein_id=XP_047282911.1]_[location=550..2445]_[gbkey=CDS]	1.182	0.818	0.96	1.2	0.84	1.2	0.72	1.08	1.25	0.833	0.917	1.548	1.032	0.903	0.516	1.765	0.882	0.794	0.176	1.235	1.147	0.93	0.93	1.953	0.186	0.973	1.189	1.514	0.324	1.091	0.485	2.303	0.121	1.333	0.667	0.706	1.294	0.778	1.222	0.609	1.391	1.263	0.737	0.936	1.064	1.5	0.5	1.143	0.857
lcl|XM_047426954.1_cds_XP_047282910.1_1_[gene=ARNTL]_[db_xref=GeneID:406]_[protein=aryl_hydrocarbon_receptor_nuclear_translocator-like_protein_1_isoform_X5]_[protein_id=XP_047282910.1]_[location=386..2281]_[gbkey=CDS]	1.182	0.818	0.96	1.2	0.84	1.2	0.72	1.08	1.25	0.833	0.917	1.548	1.032	0.903	0.516	1.765	0.882	0.794	0.176	1.235	1.147	0.93	0.93	1.953	0.186	0.973	1.189	1.514	0.324	1.091	0.485	2.303	0.121	1.333	0.667	0.706	1.294	0.778	1.222	0.609	1.391	1.263	0.737	0.936	1.064	1.5	0.5	1.143	0.857
lcl|XM_047426953.1_cds_XP_047282909.1_1_[gene=ARNTL]_[db_xref=GeneID:406]_[protein=aryl_hydrocarbon_receptor_nuclear_translocator-like_protein_1_isoform_X5]_[protein_id=XP_047282909.1]_[location=605..2500]_[gbkey=CDS]	1.182	0.818	0.96	1.2	0.84	1.2	0.72	1.08	1.25	0.833	0.917	1.548	1.032	0.903	0.516	1.765	0.882	0.794	0.176	1.235	1.147	0.93	0.93	1.953	0.186	0.973	1.189	1.514	0.324	1.091	0.485	2.303	0.121	1.333	0.667	0.706	1.294	0.778	1.222	0.609	1.391	1.263	0.737	0.936	1.064	1.5	0.5	1.143	0.857
lcl|XM_047426952.1_cds_XP_047282908.1_1_[gene=ARNTL]_[db_xref=GeneID:406]_[protein=aryl_hydrocarbon_receptor_nuclear_translocator-like_protein_1_isoform_X5]_[protein_id=XP_047282908.1]_[location=441..2336]_[gbkey=CDS]	1.182	0.818	0.96	1.2	0.84	1.2	0.72	1.08	1.25	0.833	0.917	1.548	1.032	0.903	0.516	1.765	0.882	0.794	0.176	1.235	1.147	0.93	0.93	1.953	0.186	0.973	1.189	1.514	0.324	1.091	0.485	2.303	0.121	1.333	0.667	0.706	1.294	0.778	1.222	0.609	1.391	1.263	0.737	0.936	1.064	1.5	0.5	1.143	0.857
lcl|XM_011520109.2_cds_XP_011518411.1_1_[gene=ARNTL]_[db_xref=GeneID:406]_[protein=aryl_hydrocarbon_receptor_nuclear_translocator-like_protein_1_isoform_X5]_[protein_id=XP_011518411.1]_[location=216..2111]_[gbkey=CDS]	1.182	0.818	0.96	1.2	0.84	1.2	0.72	1.08	1.25	0.833	0.917	1.548	1.032	0.903	0.516	1.765	0.882	0.794	0.176	1.235	1.147	0.93	0.93	1.953	0.186	0.973	1.189	1.514	0.324	1.091	0.485	2.303	0.121	1.333	0.667	0.706	1.294	0.778	1.222	0.609	1.391	1.263	0.737	0.936	1.064	1.5	0.5	1.143	0.857
lcl|XM_011520107.4_cds_XP_011518409.2_1_[gene=ARNTL]_[db_xref=GeneID:406]_[protein=aryl_hydrocarbon_receptor_nuclear_translocator-like_protein_1_isoform_X4]_[protein_id=XP_011518409.2]_[location=374..2380]_[gbkey=CDS]	1.167	0.833	0.906	1.245	0.906	1.132	0.679	1.132	1.297	0.811	0.892	1.257	1.029	0.686	1.029	1.739	0.957	0.783	0.174	1.217	1.13	0.87	0.957	2	0.174	0.923	1.128	1.538	0.41	1.222	0.556	2.111	0.111	1.375	0.625	0.737	1.263	0.778	1.222	0.593	1.407	1.2	0.8	0.936	1.064	1.471	0.529	1.143	0.857
lcl|XM_017017739.3_cds_XP_016873228.1_1_[gene=ARNTL]_[db_xref=GeneID:406]_[protein=aryl_hydrocarbon_receptor_nuclear_translocator-like_protein_1_isoform_X3]_[protein_id=XP_016873228.1]_[location=374..2383]_[gbkey=CDS]	1.167	0.833	0.906	1.245	0.906	1.132	0.679	1.132	1.297	0.811	0.892	1.257	1.029	0.686	1.029	1.739	0.957	0.783	0.174	1.217	1.13	0.87	0.957	2	0.174	0.923	1.128	1.538	0.41	1.189	0.541	2.162	0.108	1.375	0.625	0.737	1.263	0.778	1.222	0.593	1.407	1.2	0.8	0.936	1.064	1.471	0.529	1.143	0.857
lcl|XM_011520105.4_cds_XP_011518407.2_1_[gene=ARNTL]_[db_xref=GeneID:406]_[protein=aryl_hydrocarbon_receptor_nuclear_translocator-like_protein_1_isoform_X2]_[protein_id=XP_011518407.2]_[location=374..2395]_[gbkey=CDS]	1.2	0.8	0.906	1.245	0.906	1.132	0.679	1.132	1.297	0.811	0.892	1.297	0.973	0.757	0.973	1.714	1.029	0.771	0.171	1.2	1.114	0.87	0.957	2	0.174	0.923	1.128	1.538	0.41	1.222	0.556	2.111	0.111	1.375	0.625	0.737	1.263	0.778	1.222	0.593	1.407	1.2	0.8	0.958	1.042	1.471	0.529	1.143	0.857
lcl|XM_017017738.3_cds_XP_016873227.1_1_[gene=ARNTL]_[db_xref=GeneID:406]_[protein=aryl_hydrocarbon_receptor_nuclear_translocator-like_protein_1_isoform_X1]_[protein_id=XP_016873227.1]_[location=374..2398]_[gbkey=CDS]	1.2	0.8	0.906	1.245	0.906	1.132	0.679	1.132	1.297	0.811	0.892	1.297	0.973	0.757	0.973	1.714	1.029	0.771	0.171	1.2	1.114	0.87	0.957	2	0.174	0.923	1.128	1.538	0.41	1.189	0.541	2.162	0.108	1.375	0.625	0.737	1.263	0.778	1.222	0.593	1.407	1.2	0.8	0.958	1.042	1.471	0.529	1.143	0.857
lcl|NM_001351824.2_cds_NP_001338753.1_1_[gene=BMAL1]_[db_xref=CCDS:CCDS73259.1]_[protein=aryl_hydrocarbon_receptor_nuclear_translocator-like_protein_1_isoform_c]_[protein_id=NP_001338753.1]_[location=216..2096]_[gbkey=CDS]	1.143	0.857	0.96	1.2	0.84	1.2	0.72	1.08	1.25	0.833	0.917	1.517	1.103	0.828	0.552	1.791	0.806	0.806	0.179	1.254	1.164	0.93	0.93	1.953	0.186	0.973	1.189	1.514	0.324	1.091	0.485	2.303	0.121	1.333	0.667	0.706	1.294	0.778	1.222	0.609	1.391	1.263	0.737	0.913	1.087	1.5	0.5	1.143	0.857
lcl|NM_001351821.2_cds_NP_001338750.1_1_[gene=BMAL1]_[db_xref=GeneID:406,HGNC:HGNC:701,MIM:602550]_[protein=aryl_hydrocarbon_receptor_nuclear_translocator-like_protein_1_isoform_d]_[protein_id=NP_001338750.1]_[location=471..2222]_[gbkey=CDS]	1.2	0.8	1.021	1.277	0.638	1.277	0.766	1.021	1.25	0.75	1	1.571	1.143	0.857	0.429	1.895	0.632	0.842	0.211	1.263	1.158	0.976	0.878	2.049	0.098	0.97	0.97	1.697	0.364	1.125	0.5	2.25	0.125	1.429	0.571	0.706	1.294	0.75	1.25	0.696	1.304	1.222	0.778	0.95	1.05	1.5	0.5	1.231	0.769
lcl|NM_001351823.2_cds_NP_001338752.1_1_[gene=BMAL1]_[db_xref=GeneID:406,HGNC:HGNC:701,MIM:602550]_[protein=aryl_hydrocarbon_receptor_nuclear_translocator-like_protein_1_isoform_n]_[protein_id=NP_001338752.1]_[location=597..2363]_[gbkey=CDS]	1.238	0.762	1.021	1.277	0.638	1.277	0.766	1.021	1.25	0.75	1	1.6	1.067	0.933	0.4	1.862	0.724	0.828	0.207	1.241	1.138	0.976	0.878	2.049	0.098	0.97	0.97	1.697	0.364	1.125	0.5	2.25	0.125	1.429	0.571	0.706	1.294	0.75	1.25	0.696	1.304	1.222	0.778	0.976	1.024	1.5	0.5	1.231	0.769
lcl|NM_001351819.2_cds_NP_001338748.1_1_[gene=BMAL1]_[db_xref=GeneID:406,HGNC:HGNC:701,MIM:602550]_[protein=aryl_hydrocarbon_receptor_nuclear_translocator-like_protein_1_isoform_f]_[protein_id=NP_001338748.1]_[location=342..2234]_[gbkey=CDS]	1.182	0.818	0.96	1.2	0.84	1.2	0.72	1.08	1.25	0.833	0.917	1.548	1.032	0.903	0.516	1.765	0.882	0.794	0.176	1.235	1.147	0.93	0.93	1.953	0.186	0.973	1.189	1.514	0.324	1.125	0.5	2.25	0.125	1.333	0.667	0.706	1.294	0.778	1.222	0.609	1.391	1.263	0.737	0.936	1.064	1.5	0.5	1.143	0.857
lcl|NM_001351822.2_cds_NP_001338751.1_1_[gene=BMAL1]_[db_xref=GeneID:406,HGNC:HGNC:701,MIM:602550]_[protein=aryl_hydrocarbon_receptor_nuclear_translocator-like_protein_1_isoform_d]_[protein_id=NP_001338751.1]_[location=416..2167]_[gbkey=CDS]	1.2	0.8	1.021	1.277	0.638	1.277	0.766	1.021	1.25	0.75	1	1.571	1.143	0.857	0.429	1.895	0.632	0.842	0.211	1.263	1.158	0.976	0.878	2.049	0.098	0.97	0.97	1.697	0.364	1.125	0.5	2.25	0.125	1.429	0.571	0.706	1.294	0.75	1.25	0.696	1.304	1.222	0.778	0.95	1.05	1.5	0.5	1.231	0.769
lcl|NM_001351815.2_cds_NP_001338744.1_1_[gene=BMAL1]_[db_xref=GeneID:406,HGNC:HGNC:701,MIM:602550]_[protein=aryl_hydrocarbon_receptor_nuclear_translocator-like_protein_1_isoform_a]_[protein_id=NP_001338744.1]_[location=216..2093]_[gbkey=CDS]	1.143	0.857	0.96	1.2	0.84	1.2	0.72	1.08	1.25	0.833	0.917	1.517	1.103	0.828	0.552	1.791	0.806	0.806	0.179	1.254	1.164	0.93	0.93	1.953	0.186	0.973	1.189	1.514	0.324	1.125	0.5	2.25	0.125	1.333	0.667	0.706	1.294	0.778	1.222	0.609	1.391	1.263	0.737	0.913	1.087	1.5	0.5	1.143	0.857
lcl|NM_001351816.2_cds_NP_001338745.1_1_[gene=BMAL1]_[db_xref=GeneID:406,HGNC:HGNC:701,MIM:602550]_[protein=aryl_hydrocarbon_receptor_nuclear_translocator-like_protein_1_isoform_d]_[protein_id=NP_001338745.1]_[location=542..2293]_[gbkey=CDS]	1.2	0.8	1.021	1.277	0.638	1.277	0.766	1.021	1.25	0.75	1	1.571	1.143	0.857	0.429	1.895	0.632	0.842	0.211	1.263	1.158	0.976	0.878	2.049	0.098	0.97	0.97	1.697	0.364	1.125	0.5	2.25	0.125	1.429	0.571	0.706	1.294	0.75	1.25	0.696	1.304	1.222	0.778	0.95	1.05	1.5	0.5	1.231	0.769
lcl|NM_001351810.2_cds_NP_001338739.1_1_[gene=BMAL1]_[db_xref=GeneID:406,HGNC:HGNC:701,MIM:602550]_[protein=aryl_hydrocarbon_receptor_nuclear_translocator-like_protein_1_isoform_k]_[protein_id=NP_001338739.1]_[location=342..1868]_[gbkey=CDS]	1.059	0.941	1.05	1.2	0.75	1.2	0.75	1.05	1.3	0.8	0.9	1.524	1.333	0.762	0.381	1.729	0.915	0.915	0.102	1.424	0.915	1.081	0.973	1.73	0.216	1.125	1.375	1.125	0.375	1.231	0.615	2.154	0	1	1	0.4	1.6	0.462	1.538	0.632	1.368	1.273	0.727	0.895	1.105	1.417	0.583	1.111	0.889
lcl|NM_001351814.2_cds_NP_001338743.1_1_[gene=BMAL1]_[db_xref=GeneID:406,HGNC:HGNC:701,MIM:602550]_[protein=aryl_hydrocarbon_receptor_nuclear_translocator-like_protein_1_isoform_e]_[protein_id=NP_001338743.1]_[location=397..2292]_[gbkey=CDS]	1.182	0.818	0.96	1.2	0.84	1.2	0.72	1.08	1.25	0.833	0.917	1.548	1.032	0.903	0.516	1.765	0.882	0.794	0.176	1.235	1.147	0.93	0.93	1.953	0.186	0.973	1.189	1.514	0.324	1.091	0.485	2.303	0.121	1.333	0.667	0.706	1.294	0.778	1.222	0.609	1.391	1.263	0.737	0.936	1.064	1.5	0.5	1.143	0.857
lcl|NM_001178.6_cds_NP_001169.3_1_[gene=BMAL1]_[db_xref=GeneID:406,HGNC:HGNC:701,MIM:602550]_[protein=aryl_hydrocarbon_receptor_nuclear_translocator-like_protein_1_isoform_a]_[protein_id=NP_001169.3]_[location=397..2274]_[gbkey=CDS]	1.143	0.857	0.96	1.2	0.84	1.2	0.72	1.08	1.25	0.833	0.917	1.517	1.103	0.828	0.552	1.791	0.806	0.806	0.179	1.254	1.164	0.93	0.93	1.953	0.186	0.973	1.189	1.514	0.324	1.125	0.5	2.25	0.125	1.333	0.667	0.706	1.294	0.778	1.222	0.609	1.391	1.263	0.737	0.913	1.087	1.5	0.5	1.143	0.857
lcl|NM_001297724.2_cds_NP_001284653.1_1_[gene=BMAL1]_[db_xref=GeneID:406,HGNC:HGNC:701,MIM:602550]_[protein=aryl_hydrocarbon_receptor_nuclear_translocator-like_protein_1_isoform_d]_[protein_id=NP_001284653.1]_[location=535..2286]_[gbkey=CDS]	1.2	0.8	1.021	1.277	0.638	1.277	0.766	1.021	1.25	0.75	1	1.571	1.143	0.857	0.429	1.895	0.632	0.842	0.211	1.263	1.158	0.976	0.878	2.049	0.098	0.97	0.97	1.697	0.364	1.125	0.5	2.25	0.125	1.429	0.571	0.706	1.294	0.75	1.25	0.696	1.304	1.222	0.778	0.95	1.05	1.5	0.5	1.231	0.769
lcl|NM_001351818.2_cds_NP_001338747.1_1_[gene=BMAL1]_[db_xref=CCDS:CCDS44543.1]_[protein=aryl_hydrocarbon_receptor_nuclear_translocator-like_protein_1_isoform_b]_[protein_id=NP_001338747.1]_[location=597..2345]_[gbkey=CDS]	1.2	0.8	1.021	1.277	0.638	1.277	0.766	1.021	1.25	0.75	1	1.571	1.143	0.857	0.429	1.895	0.632	0.842	0.211	1.263	1.158	0.976	0.878	2.049	0.098	0.97	0.97	1.697	0.364	1.161	0.516	2.194	0.129	1.429	0.571	0.706	1.294	0.75	1.25	0.696	1.304	1.222	0.778	0.95	1.05	1.5	0.5	1.231	0.769
lcl|NM_001351808.2_cds_NP_001338737.1_1_[gene=BMAL1]_[db_xref=GeneID:406,HGNC:HGNC:701,MIM:602550]_[protein=aryl_hydrocarbon_receptor_nuclear_translocator-like_protein_1_isoform_d]_[protein_id=NP_001338737.1]_[location=597..2348]_[gbkey=CDS]	1.2	0.8	1.021	1.277	0.638	1.277	0.766	1.021	1.25	0.75	1	1.571	1.143	0.857	0.429	1.895	0.632	0.842	0.211	1.263	1.158	0.976	0.878	2.049	0.098	0.97	0.97	1.697	0.364	1.125	0.5	2.25	0.125	1.429	0.571	0.706	1.294	0.75	1.25	0.696	1.304	1.222	0.778	0.95	1.05	1.5	0.5	1.231	0.769
lcl|NM_001351811.2_cds_NP_001338740.1_1_[gene=BMAL1]_[db_xref=GeneID:406,HGNC:HGNC:701,MIM:602550]_[protein=aryl_hydrocarbon_receptor_nuclear_translocator-like_protein_1_isoform_m]_[protein_id=NP_001338740.1]_[location=1084..2214]_[gbkey=CDS]	1.091	0.909	0.923	1.154	0.692	0.923	0.923	1.385	1.25	1	0.75	1.895	0.842	0.842	0.421	1.756	0.439	0.878	0.293	1.317	1.317	0.875	1	2	0.125	0.952	0.952	1.524	0.571	1.263	0.421	2.105	0.211	2	0	0.727	1.273	1	1	0.533	1.467	1	1	0.783	1.217	1.524	0.476	1.111	0.889
lcl|NM_001351813.2_cds_NP_001338742.1_1_[gene=BMAL1]_[db_xref=GeneID:406,HGNC:HGNC:701,MIM:602550]_[protein=aryl_hydrocarbon_receptor_nuclear_translocator-like_protein_1_isoform_j]_[protein_id=NP_001338742.1]_[location=542..2305]_[gbkey=CDS]	1.238	0.762	1.021	1.277	0.638	1.277	0.766	1.021	1.25	0.75	1	1.6	1.067	0.933	0.4	1.862	0.724	0.828	0.207	1.241	1.138	0.976	0.878	2.049	0.098	0.97	0.97	1.697	0.364	1.161	0.516	2.194	0.129	1.429	0.571	0.706	1.294	0.75	1.25	0.696	1.304	1.222	0.778	0.976	1.024	1.5	0.5	1.231	0.769
lcl|NM_001351817.2_cds_NP_001338746.1_1_[gene=BMAL1]_[db_xref=GeneID:406,HGNC:HGNC:701,MIM:602550]_[protein=aryl_hydrocarbon_receptor_nuclear_translocator-like_protein_1_isoform_k]_[protein_id=NP_001338746.1]_[location=216..1742]_[gbkey=CDS]	1.059	0.941	1.05	1.2	0.75	1.2	0.75	1.05	1.3	0.8	0.9	1.524	1.333	0.762	0.381	1.729	0.915	0.915	0.102	1.424	0.915	1.081	0.973	1.73	0.216	1.125	1.375	1.125	0.375	1.231	0.615	2.154	0	1	1	0.4	1.6	0.462	1.538	0.632	1.368	1.273	0.727	0.895	1.105	1.417	0.583	1.111	0.889
lcl|NM_001297722.2_cds_NP_001284651.1_1_[gene=BMAL1]_[db_xref=CCDS:CCDS73259.1]_[protein=aryl_hydrocarbon_receptor_nuclear_translocator-like_protein_1_isoform_c]_[protein_id=NP_001284651.1]_[location=342..2222]_[gbkey=CDS]	1.143	0.857	0.96	1.2	0.84	1.2	0.72	1.08	1.25	0.833	0.917	1.517	1.103	0.828	0.552	1.791	0.806	0.806	0.179	1.254	1.164	0.93	0.93	1.953	0.186	0.973	1.189	1.514	0.324	1.091	0.485	2.303	0.121	1.333	0.667	0.706	1.294	0.778	1.222	0.609	1.391	1.263	0.737	0.913	1.087	1.5	0.5	1.143	0.857
lcl|NM_001351805.2_cds_NP_001338734.1_1_[gene=BMAL1]_[db_xref=GeneID:406,HGNC:HGNC:701,MIM:602550]_[protein=aryl_hydrocarbon_receptor_nuclear_translocator-like_protein_1_isoform_g]_[protein_id=NP_001338734.1]_[location=342..2183]_[gbkey=CDS]	1.143	0.857	0.96	1.2	0.84	1.2	0.72	1.08	1.25	0.833	0.917	1.517	1.103	0.828	0.552	1.818	0.818	0.818	0.182	1.273	1.091	0.857	0.952	2	0.19	1	1.222	1.444	0.333	1.091	0.485	2.303	0.121	1.333	0.667	0.625	1.375	0.667	1.333	0.609	1.391	1.243	0.757	0.952	1.048	1.484	0.516	1.143	0.857
lcl|NM_001030272.3_cds_NP_001025443.1_1_[gene=BMAL1]_[db_xref=GeneID:406,HGNC:HGNC:701,MIM:602550]_[protein=aryl_hydrocarbon_receptor_nuclear_translocator-like_protein_1_isoform_a]_[protein_id=NP_001025443.1]_[location=342..2219]_[gbkey=CDS]	1.143	0.857	0.96	1.2	0.84	1.2	0.72	1.08	1.25	0.833	0.917	1.517	1.103	0.828	0.552	1.791	0.806	0.806	0.179	1.254	1.164	0.93	0.93	1.953	0.186	0.973	1.189	1.514	0.324	1.125	0.5	2.25	0.125	1.333	0.667	0.706	1.294	0.778	1.222	0.609	1.391	1.263	0.737	0.913	1.087	1.5	0.5	1.143	0.857
lcl|NM_001351806.2_cds_NP_001338735.1_1_[gene=BMAL1]_[db_xref=GeneID:406,HGNC:HGNC:701,MIM:602550]_[protein=aryl_hydrocarbon_receptor_nuclear_translocator-like_protein_1_isoform_h]_[protein_id=NP_001338735.1]_[location=342..2180]_[gbkey=CDS]	1.143	0.857	0.96	1.2	0.84	1.2	0.72	1.08	1.25	0.833	0.917	1.517	1.103	0.828	0.552	1.818	0.818	0.818	0.182	1.273	1.091	0.857	0.952	2	0.19	1	1.222	1.444	0.333	1.125	0.5	2.25	0.125	1.333	0.667	0.625	1.375	0.667	1.333	0.609	1.391	1.243	0.757	0.952	1.048	1.484	0.516	1.143	0.857
lcl|NM_001351820.2_cds_NP_001338749.1_1_[gene=BMAL1]_[db_xref=GeneID:406,HGNC:HGNC:701,MIM:602550]_[protein=aryl_hydrocarbon_receptor_nuclear_translocator-like_protein_1_isoform_d]_[protein_id=NP_001338749.1]_[location=590..2341]_[gbkey=CDS]	1.2	0.8	1.021	1.277	0.638	1.277	0.766	1.021	1.25	0.75	1	1.571	1.143	0.857	0.429	1.895	0.632	0.842	0.211	1.263	1.158	0.976	0.878	2.049	0.098	0.97	0.97	1.697	0.364	1.125	0.5	2.25	0.125	1.429	0.571	0.706	1.294	0.75	1.25	0.696	1.304	1.222	0.778	0.95	1.05	1.5	0.5	1.231	0.769
lcl|NM_001351812.2_cds_NP_001338741.1_1_[gene=BMAL1]_[db_xref=GeneID:406,HGNC:HGNC:701,MIM:602550]_[protein=aryl_hydrocarbon_receptor_nuclear_translocator-like_protein_1_isoform_i]_[protein_id=NP_001338741.1]_[location=572..2401]_[gbkey=CDS]	1.182	0.818	0.941	1.176	0.588	1.176	0.824	1.294	1.297	0.73	0.973	1.517	1.241	0.828	0.414	1.862	0.724	0.828	0.207	1.241	1.138	0.952	0.857	2.095	0.095	0.941	0.941	1.765	0.353	1.176	0.471	2.235	0.118	1.429	0.571	0.706	1.294	0.824	1.176	0.696	1.304	1.189	0.811	0.976	1.024	1.455	0.545	1.143	0.857
lcl|NM_001030273.3_cds_NP_001025444.1_1_[gene=BMAL1]_[db_xref=CCDS:CCDS44543.1]_[protein=aryl_hydrocarbon_receptor_nuclear_translocator-like_protein_1_isoform_b]_[protein_id=NP_001025444.1]_[location=542..2290]_[gbkey=CDS]	1.2	0.8	1.021	1.277	0.638	1.277	0.766	1.021	1.25	0.75	1	1.571	1.143	0.857	0.429	1.895	0.632	0.842	0.211	1.263	1.158	0.976	0.878	2.049	0.098	0.97	0.97	1.697	0.364	1.161	0.516	2.194	0.129	1.429	0.571	0.706	1.294	0.75	1.25	0.696	1.304	1.222	0.778	0.95	1.05	1.5	0.5	1.231	0.769
lcl|NM_001351809.2_cds_NP_001338738.1_1_[gene=BMAL1]_[db_xref=GeneID:406,HGNC:HGNC:701,MIM:602550]_[protein=aryl_hydrocarbon_receptor_nuclear_translocator-like_protein_1_isoform_i]_[protein_id=NP_001338738.1]_[location=517..2346]_[gbkey=CDS]	1.182	0.818	0.941	1.176	0.588	1.176	0.824	1.294	1.297	0.73	0.973	1.517	1.241	0.828	0.414	1.862	0.724	0.828	0.207	1.241	1.138	0.952	0.857	2.095	0.095	0.941	0.941	1.765	0.353	1.176	0.471	2.235	0.118	1.429	0.571	0.706	1.294	0.824	1.176	0.696	1.304	1.189	0.811	0.976	1.024	1.455	0.545	1.143	0.857
lcl|NM_001351807.2_cds_NP_001338736.1_1_[gene=BMAL1]_[db_xref=GeneID:406,HGNC:HGNC:701,MIM:602550]_[protein=aryl_hydrocarbon_receptor_nuclear_translocator-like_protein_1_isoform_e]_[protein_id=NP_001338736.1]_[location=342..2237]_[gbkey=CDS]	1.182	0.818	0.96	1.2	0.84	1.2	0.72	1.08	1.25	0.833	0.917	1.548	1.032	0.903	0.516	1.765	0.882	0.794	0.176	1.235	1.147	0.93	0.93	1.953	0.186	0.973	1.189	1.514	0.324	1.091	0.485	2.303	0.121	1.333	0.667	0.706	1.294	0.778	1.222	0.609	1.391	1.263	0.737	0.936	1.064	1.5	0.5	1.143	0.857
lcl|NM_001297719.2_cds_NP_001284648.1_1_[gene=BMAL1]_[db_xref=CCDS:CCDS73259.1]_[protein=aryl_hydrocarbon_receptor_nuclear_translocator-like_protein_1_isoform_c]_[protein_id=NP_001284648.1]_[location=397..2277]_[gbkey=CDS]	1.143	0.857	0.96	1.2	0.84	1.2	0.72	1.08	1.25	0.833	0.917	1.517	1.103	0.828	0.552	1.791	0.806	0.806	0.179	1.254	1.164	0.93	0.93	1.953	0.186	0.973	1.189	1.514	0.324	1.091	0.485	2.303	0.121	1.333	0.667	0.706	1.294	0.778	1.222	0.609	1.391	1.263	0.737	0.913	1.087	1.5	0.5	1.143	0.857
lcl|XM_024448522.1_cds_XP_024304290.1_1_[gene=ARNTL]_[db_xref=GeneID:406]_[protein=aryl_hydrocarbon_receptor_nuclear_translocator-like_protein_1_isoform_X7]_[protein_id=XP_024304290.1]_[location=679..2508]_[gbkey=CDS]	1.182	0.818	0.941	1.176	0.588	1.176	0.824	1.294	1.297	0.73	0.973	1.517	1.241	0.828	0.414	1.862	0.724	0.828	0.207	1.241	1.138	0.952	0.857	2.095	0.095	0.941	0.941	1.765	0.353	1.176	0.471	2.235	0.118	1.429	0.571	0.706	1.294	0.824	1.176	0.696	1.304	1.189	0.811	0.976	1.024	1.455	0.545	1.143	0.857
lcl|XM_011520107.3_cds_XP_011518409.2_1_[gene=ARNTL]_[db_xref=GeneID:406]_[protein=aryl_hydrocarbon_receptor_nuclear_translocator-like_protein_1_isoform_X4]_[protein_id=XP_011518409.2]_[location=474..2480]_[gbkey=CDS]	1.167	0.833	0.906	1.245	0.906	1.132	0.679	1.132	1.297	0.811	0.892	1.257	1.029	0.686	1.029	1.739	0.957	0.783	0.174	1.217	1.13	0.87	0.957	2	0.174	0.923	1.128	1.538	0.41	1.222	0.556	2.111	0.111	1.375	0.625	0.737	1.263	0.778	1.222	0.593	1.407	1.2	0.8	0.936	1.064	1.471	0.529	1.143	0.857
lcl|XM_017017739.2_cds_XP_016873228.1_1_[gene=ARNTL]_[db_xref=GeneID:406]_[protein=aryl_hydrocarbon_receptor_nuclear_translocator-like_protein_1_isoform_X3]_[protein_id=XP_016873228.1]_[location=474..2483]_[gbkey=CDS]	1.167	0.833	0.906	1.245	0.906	1.132	0.679	1.132	1.297	0.811	0.892	1.257	1.029	0.686	1.029	1.739	0.957	0.783	0.174	1.217	1.13	0.87	0.957	2	0.174	0.923	1.128	1.538	0.41	1.189	0.541	2.162	0.108	1.375	0.625	0.737	1.263	0.778	1.222	0.593	1.407	1.2	0.8	0.936	1.064	1.471	0.529	1.143	0.857
lcl|XM_011520105.3_cds_XP_011518407.2_1_[gene=ARNTL]_[db_xref=GeneID:406]_[protein=aryl_hydrocarbon_receptor_nuclear_translocator-like_protein_1_isoform_X2]_[protein_id=XP_011518407.2]_[location=474..2495]_[gbkey=CDS]	1.2	0.8	0.906	1.245	0.906	1.132	0.679	1.132	1.297	0.811	0.892	1.297	0.973	0.757	0.973	1.714	1.029	0.771	0.171	1.2	1.114	0.87	0.957	2	0.174	0.923	1.128	1.538	0.41	1.222	0.556	2.111	0.111	1.375	0.625	0.737	1.263	0.778	1.222	0.593	1.407	1.2	0.8	0.958	1.042	1.471	0.529	1.143	0.857
lcl|XM_017017738.2_cds_XP_016873227.1_1_[gene=ARNTL]_[db_xref=GeneID:406]_[protein=aryl_hydrocarbon_receptor_nuclear_translocator-like_protein_1_isoform_X1]_[protein_id=XP_016873227.1]_[location=474..2498]_[gbkey=CDS]	1.2	0.8	0.906	1.245	0.906	1.132	0.679	1.132	1.297	0.811	0.892	1.297	0.973	0.757	0.973	1.714	1.029	0.771	0.171	1.2	1.114	0.87	0.957	2	0.174	0.923	1.128	1.538	0.41	1.189	0.541	2.162	0.108	1.375	0.625	0.737	1.263	0.778	1.222	0.593	1.407	1.2	0.8	0.958	1.042	1.471	0.529	1.143	0.857
lcl|NM_001351804.1_cds_NP_001338733.1_1_[gene=BMAL1]_[db_xref=GeneID:406,HGNC:HGNC:701,MIM:602550]_[protein=aryl_hydrocarbon_receptor_nuclear_translocator-like_protein_1_isoform_a]_[protein_id=NP_001338733.1]_[location=684..2561]_[gbkey=CDS]	1.143	0.857	0.96	1.2	0.84	1.2	0.72	1.08	1.25	0.833	0.917	1.517	1.103	0.828	0.552	1.791	0.806	0.806	0.179	1.254	1.164	0.93	0.93	1.953	0.186	0.973	1.189	1.514	0.324	1.125	0.5	2.25	0.125	1.333	0.667	0.706	1.294	0.778	1.222	0.609	1.391	1.263	0.737	0.913	1.087	1.5	0.5	1.143	0.857
lcl|XM_017017748.1_cds_XP_016873237.1_1_[gene=ARNTL]_[db_xref=GeneID:406]_[protein=aryl_hydrocarbon_receptor_nuclear_translocator-like_protein_1_isoform_X10]_[protein_id=XP_016873237.1]_[location=469..2217]_[gbkey=CDS]	1.2	0.8	1.021	1.277	0.638	1.277	0.766	1.021	1.25	0.75	1	1.571	1.143	0.857	0.429	1.895	0.632	0.842	0.211	1.263	1.158	0.976	0.878	2.049	0.098	0.97	0.97	1.697	0.364	1.161	0.516	2.194	0.129	1.429	0.571	0.706	1.294	0.75	1.25	0.696	1.304	1.222	0.778	0.95	1.05	1.5	0.5	1.231	0.769
lcl|XM_017017744.1_cds_XP_016873233.1_1_[gene=ARNTL]_[db_xref=GeneID:406]_[protein=aryl_hydrocarbon_receptor_nuclear_translocator-like_protein_1_isoform_X9]_[protein_id=XP_016873233.1]_[location=597..2360]_[gbkey=CDS]	1.238	0.762	1.021	1.277	0.638	1.277	0.766	1.021	1.25	0.75	1	1.6	1.067	0.933	0.4	1.862	0.724	0.828	0.207	1.241	1.138	0.976	0.878	2.049	0.098	0.97	0.97	1.697	0.364	1.161	0.516	2.194	0.129	1.429	0.571	0.706	1.294	0.75	1.25	0.696	1.304	1.222	0.778	0.976	1.024	1.5	0.5	1.231	0.769
lcl|XM_017017741.1_cds_XP_016873230.1_1_[gene=ARNTL]_[db_xref=GeneID:406]_[protein=aryl_hydrocarbon_receptor_nuclear_translocator-like_protein_1_isoform_X6]_[protein_id=XP_016873230.1]_[location=208..2100]_[gbkey=CDS]	1.182	0.818	0.96	1.2	0.84	1.2	0.72	1.08	1.25	0.833	0.917	1.548	1.032	0.903	0.516	1.765	0.882	0.794	0.176	1.235	1.147	0.93	0.93	1.953	0.186	0.973	1.189	1.514	0.324	1.125	0.5	2.25	0.125	1.333	0.667	0.706	1.294	0.778	1.222	0.609	1.391	1.263	0.737	0.936	1.064	1.5	0.5	1.143	0.857
lcl|XM_011520111.1_cds_XP_011518413.1_1_[gene=ARNTL]_[db_xref=GeneID:406]_[protein=aryl_hydrocarbon_receptor_nuclear_translocator-like_protein_1_isoform_X8]_[protein_id=XP_011518413.1]_[location=412..2178]_[gbkey=CDS]	1.238	0.762	1.021	1.277	0.638	1.277	0.766	1.021	1.25	0.75	1	1.6	1.067	0.933	0.4	1.862	0.724	0.828	0.207	1.241	1.138	0.976	0.878	2.049	0.098	0.97	0.97	1.697	0.364	1.125	0.5	2.25	0.125	1.429	0.571	0.706	1.294	0.75	1.25	0.696	1.304	1.222	0.778	0.976	1.024	1.5	0.5	1.231	0.769
lcl|XM_011520109.1_cds_XP_011518411.1_1_[gene=ARNTL]_[db_xref=GeneID:406]_[protein=aryl_hydrocarbon_receptor_nuclear_translocator-like_protein_1_isoform_X5]_[protein_id=XP_011518411.1]_[location=208..2103]_[gbkey=CDS]	1.182	0.818	0.96	1.2	0.84	1.2	0.72	1.08	1.25	0.833	0.917	1.548	1.032	0.903	0.516	1.765	0.882	0.794	0.176	1.235	1.147	0.93	0.93	1.953	0.186	0.973	1.189	1.514	0.324	1.091	0.485	2.303	0.121	1.333	0.667	0.706	1.294	0.778	1.222	0.609	1.391	1.263	0.737	0.936	1.064	1.5	0.5	1.143	0.857
lcl|XM_006718234.1_cds_XP_006718297.1_1_[gene=ARNTL]_[db_xref=GeneID:406]_[protein=aryl_hydrocarbon_receptor_nuclear_translocator-like_protein_1_isoform_X8]_[protein_id=XP_006718297.1]_[location=542..2308]_[gbkey=CDS]	1.238	0.762	1.021	1.277	0.638	1.277	0.766	1.021	1.25	0.75	1	1.6	1.067	0.933	0.4	1.862	0.724	0.828	0.207	1.241	1.138	0.976	0.878	2.049	0.098	0.97	0.97	1.697	0.364	1.125	0.5	2.25	0.125	1.429	0.571	0.706	1.294	0.75	1.25	0.696	1.304	1.222	0.778	0.976	1.024	1.5	0.5	1.231	0.769
[truncated: 10 more columns]

## Sheet: CD147_Nt_Composition
SEQUENCES \ PARAMETERS	length	A	C	T	G	%A	%C	%T	%G	%G+C	%G+A	%G+T	%A+T	%A+C	%C+T	A1	C1	T1	G1	%A1	%C1	%T1	%G1	%G1+C1	%G1+A1	%G1+T1	%A1+T1	%A1+C1	%C1+T1	A2	C2	T2	G2	%A2	%C2	%T2	%G2	%G2+C2	%G2+A2	%G2+T2	%A2+T2	%A2+C2	%C2+T2	A3	C3	T3	G3	%A3	%C3
lcl|NM_198591.4_cds_NP_940993.2_1_[gene=BSG]_[db_xref=CCDS:CCDS12032.1]_[protein=basigin_isoform_3]_[protein_id=NP_940993.2]_[location=353..883]_[gbkey=CDS]	531	118	170	85	158	22.2222	32.0151	16.0075	29.7552	61.7702	51.9774	45.7627	38.2298	54.2373	48.0226	50	27	40	60	28.2486	22.5989	15.2542	33.8983	56.4972	62.1469	49.1525	43.5028	50.8475	37.8531	58	44	41	34	32.7684	23.1638	24.8588	19.209	42.3729	51.9774	44.0678	57.6271	55.9322	48.0226	10	14	89	64	5.64972	50.2825
lcl|NM_198589.3_cds_NP_940991.1_1_[gene=BSG]_[db_xref=CCDS:CCDS12034.1]_[protein=basigin_isoform_2_precursor]_[protein_id=NP_940991.1]_[location=40..849]_[gbkey=CDS]	810	168	258	134	250	20.7407	31.8519	16.5432	30.8642	62.716	51.6049	47.4074	37.284	52.5926	48.3951	67	43	60	100	24.8148	22.2222	15.9259	37.037	59.2593	61.8519	52.963	40.7407	47.037	38.1481	81	72	66	51	30	24.4444	26.6667	18.8889	43.3333	48.8889	45.5556	56.6667	54.4444	51.1111	20	19	132	99	7.40741	48.8889
lcl|NM_001728.4_cds_NP_001719.2_1_[gene=BSG]_[db_xref=CCDS:CCDS12033.1]_[protein=basigin_isoform_1_precursor]_[protein_id=NP_001719.2]_[location=40..1197]_[gbkey=CDS]	1158	228	381	180	369	19.6891	32.9016	15.544	31.8653	64.7668	51.5544	47.4093	35.2332	52.5907	48.4456	88	58	95	145	22.7979	24.6114	15.0259	37.5648	62.1762	60.3627	52.5907	37.8238	47.4093	39.6373	116	98	93	79	30.0518	24.0933	25.3886	20.4663	44.5596	50.5181	45.8549	55.4404	54.1451	49.4819	24	24	193	145	6.21762	50
lcl|NM_198590.3_cds_NP_940992.1_1_[gene=BSG]_[db_xref=CCDS:CCDS58635.1]_[protein=basigin_isoform_3]_[protein_id=NP_940992.1]_[location=510..1040]_[gbkey=CDS]	531	118	170	85	158	22.2222	32.0151	16.0075	29.7552	61.7702	51.9774	45.7627	38.2298	54.2373	48.0226	50	27	40	60	28.2486	22.5989	15.2542	33.8983	56.4972	62.1469	49.1525	43.5028	50.8475	37.8531	58	44	41	34	32.7684	23.1638	24.8588	19.209	42.3729	51.9774	44.0678	57.6271	55.9322	48.0226	10	14	89	64	5.64972	50.2825
lcl|NM_001322243.2_cds_NP_001309172.1_1_[gene=BSG]_[db_xref=CCDS:CCDS12034.1]_[protein=basigin_isoform_2_precursor]_[protein_id=NP_001309172.1]_[location=40..849]_[gbkey=CDS]	810	168	258	134	250	20.7407	31.8519	16.5432	30.8642	62.716	51.6049	47.4074	37.284	52.5926	48.3951	67	43	60	100	24.8148	22.2222	15.9259	37.037	59.2593	61.8519	52.963	40.7407	47.037	38.1481	81	72	66	51	30	24.4444	26.6667	18.8889	43.3333	48.8889	45.5556	56.6667	54.4444	51.1111	20	19	132	99	7.40741	48.8889
lcl|XM_017027173.2_cds_XP_016882662.1_1_[gene=BSG]_[db_xref=GeneID:682]_[protein=basigin_isoform_X1]_[protein_id=XP_016882662.1]_[location=65..1222]_[gbkey=CDS]	1158	228	381	180	369	19.6891	32.9016	15.544	31.8653	64.7668	51.5544	47.4093	35.2332	52.5907	48.4456	88	58	95	145	22.7979	24.6114	15.0259	37.5648	62.1762	60.3627	52.5907	37.8238	47.4093	39.6373	116	98	93	79	30.0518	24.0933	25.3886	20.4663	44.5596	50.5181	45.8549	55.4404	54.1451	49.4819	24	24	193	145	6.21762	50
[truncated: 9 more columns]

## Sheet: CD147_RSCU
CODONS	TTT	TTC	TTA	TTG	CTT	CTC	CTA	CTG	ATT	ATC	ATA	GTT	GTC	GTA	GTG	TCT	TCC	TCA	TCG	AGT	AGC	CCT	CCC	CCA	CCG	ACT	ACC	ACA	ACG	GCT	GCC	GCA	GCG	TAT	TAC	CAT	CAC	CAA	CAG	AAT	AAC	AAA	AAG	GAT	GAC	GAA	GAG	TGT	TGC
AMINOACIDS	F	F	L	L	L	L	L	L	I	I	I	V	V	V	V	S	S	S	S	S	S	P	P	P	P	T	T	T	T	A	A	A	A	Y	Y	H	H	Q	Q	N	N	K	K	D	D	E	E	C	C
lcl|NM_198591.4_cds_NP_940993.2_1_[gene=BSG]_[db_xref=CCDS:CCDS12032.1]_[protein=basigin_isoform_3]_[protein_id=NP_940993.2]_[location=353..883]_[gbkey=CDS]	0	2	0	0	0	1.846	0.462	3.692	0.3	2.7	0	0	1.538	0	2.462	0.9	1.8	0.9	0.6	0.3	1.5	1	2.5	0.5	0	1.143	1.143	0	1.714	0.667	3	0.333	0	0	2	0	2	0	2	0.222	1.778	0.182	1.818	0.364	1.636	0.167	1.833	0	2
lcl|NM_198589.3_cds_NP_940991.1_1_[gene=BSG]_[db_xref=CCDS:CCDS12034.1]_[protein=basigin_isoform_2_precursor]_[protein_id=NP_940991.1]_[location=40..849]_[gbkey=CDS]	0	2	0	0.231	0.231	1.615	0.231	3.692	0.273	2.455	0.273	0	1.524	0.19	2.286	0.692	2.538	0.692	0.462	0.231	1.385	0.727	2.909	0.364	0	0.8	1.333	0.8	1.067	0.762	2.286	0.19	0.762	0	2	0	2	0	2	0.4	1.6	0.25	1.75	0.235	1.765	0.222	1.778	0	2
lcl|NM_001728.4_cds_NP_001719.2_1_[gene=BSG]_[db_xref=CCDS:CCDS12033.1]_[protein=basigin_isoform_1_precursor]_[protein_id=NP_001719.2]_[location=40..1197]_[gbkey=CDS]	0.182	1.818	0	0.176	0.176	1.588	0.353	3.706	0.2	2.6	0.2	0	1.697	0.121	2.182	0.545	2.545	0.545	0.364	0.364	1.636	0.444	2.667	0.222	0.667	0.727	1.636	0.545	1.091	0.516	2.323	0.258	0.903	0	2	0	2	0	2	0.308	1.692	0.235	1.765	0.25	1.75	0.308	1.692	0	2
lcl|NM_198590.3_cds_NP_940992.1_1_[gene=BSG]_[db_xref=CCDS:CCDS58635.1]_[protein=basigin_isoform_3]_[protein_id=NP_940992.1]_[location=510..1040]_[gbkey=CDS]	0	2	0	0	0	1.846	0.462	3.692	0.3	2.7	0	0	1.538	0	2.462	0.9	1.8	0.9	0.6	0.3	1.5	1	2.5	0.5	0	1.143	1.143	0	1.714	0.667	3	0.333	0	0	2	0	2	0	2	0.222	1.778	0.182	1.818	0.364	1.636	0.167	1.833	0	2
lcl|NM_001322243.2_cds_NP_001309172.1_1_[gene=BSG]_[db_xref=CCDS:CCDS12034.1]_[protein=basigin_isoform_2_precursor]_[protein_id=NP_001309172.1]_[location=40..849]_[gbkey=CDS]	0	2	0	0.231	0.231	1.615	0.231	3.692	0.273	2.455	0.273	0	1.524	0.19	2.286	0.692	2.538	0.692	0.462	0.231	1.385	0.727	2.909	0.364	0	0.8	1.333	0.8	1.067	0.762	2.286	0.19	0.762	0	2	0	2	0	2	0.4	1.6	0.25	1.75	0.235	1.765	0.222	1.778	0	2
lcl|XM_017027173.2_cds_XP_016882662.1_1_[gene=BSG]_[db_xref=GeneID:682]_[protein=basigin_isoform_X1]_[protein_id=XP_016882662.1]_[location=65..1222]_[gbkey=CDS]	0.182	1.818	0	0.176	0.176	1.588	0.353	3.706	0.2	2.6	0.2	0	1.697	0.121	2.182	0.545	2.545	0.545	0.364	0.364	1.636	0.444	2.667	0.222	0.667	0.727	1.636	0.545	1.091	0.516	2.323	0.258	0.903	0	2	0	2	0	2	0.308	1.692	0.235	1.765	0.25	1.75	0.308	1.692	0	2
[truncated: 10 more columns]

## Sheet: Furin_Nt_Composition
SEQUENCES \ PARAMETERS	length	A	C	T	G	%A	%C	%T	%G	%G+C	%G+A	%G+T	%A+T	%A+C	%C+T	A1	C1	T1	G1	%A1	%C1	%T1	%G1	%G1+C1	%G1+A1	%G1+T1	%A1+T1	%A1+C1	%C1+T1	A2	C2	T2	G2	%A2	%C2	%T2	%G2	%G2+C2	%G2+A2	%G2+T2	%A2+T2	%A2+C2	%C2+T2	A3	C3	T3	G3	%A3	%C3
lcl|NM_002569.4_cds_NP_002560.1_1_[gene=FURIN]_[db_xref=CCDS:CCDS10364.1]_[protein=furin_isoform_1_preproprotein]_[protein_id=NP_002560.1]_[location=284..2668]_[gbkey=CDS]	2385	487	754	404	740	20.4193	31.6143	16.9392	31.0273	62.6415	51.4465	47.9665	37.3585	52.0335	48.5535	180	121	215	279	22.6415	27.044	15.2201	35.0943	62.1384	57.7358	50.3145	37.8616	49.6855	42.2642	230	178	204	183	28.9308	25.6604	22.3899	23.0189	48.6792	51.9497	45.4088	51.3208	54.5912	48.0503	77	105	335	278	9.68553	42.1384
lcl|NM_001289823.2_cds_NP_001276752.1_1_[gene=FURIN]_[db_xref=CCDS:CCDS10364.1]_[protein=furin_isoform_1_preproprotein]_[protein_id=NP_001276752.1]_[location=226..2610]_[gbkey=CDS]	2385	487	754	404	740	20.4193	31.6143	16.9392	31.0273	62.6415	51.4465	47.9665	37.3585	52.0335	48.5535	180	121	215	279	22.6415	27.044	15.2201	35.0943	62.1384	57.7358	50.3145	37.8616	49.6855	42.2642	230	178	204	183	28.9308	25.6604	22.3899	23.0189	48.6792	51.9497	45.4088	51.3208	54.5912	48.0503	77	105	335	278	9.68553	42.1384
lcl|NM_001289824.2_cds_NP_001276753.1_1_[gene=FURIN]_[db_xref=CCDS:CCDS10364.1]_[protein=furin_isoform_1_preproprotein]_[protein_id=NP_001276753.1]_[location=405..2789]_[gbkey=CDS]	2385	487	754	404	740	20.4193	31.6143	16.9392	31.0273	62.6415	51.4465	47.9665	37.3585	52.0335	48.5535	180	121	215	279	22.6415	27.044	15.2201	35.0943	62.1384	57.7358	50.3145	37.8616	49.6855	42.2642	230	178	204	183	28.9308	25.6604	22.3899	23.0189	48.6792	51.9497	45.4088	51.3208	54.5912	48.0503	77	105	335	278	9.68553	42.1384
lcl|NM_001382619.1_cds_NP_001369548.1_1_[gene=FURIN]_[db_xref=GeneID:5045,HGNC:HGNC:8568,MIM:136950]_[protein=furin_isoform_1_preproprotein]_[protein_id=NP_001369548.1]_[location=259..2643]_[gbkey=CDS]	2385	487	754	404	740	20.4193	31.6143	16.9392	31.0273	62.6415	51.4465	47.9665	37.3585	52.0335	48.5535	180	121	215	279	22.6415	27.044	15.2201	35.0943	62.1384	57.7358	50.3145	37.8616	49.6855	42.2642	230	178	204	183	28.9308	25.6604	22.3899	23.0189	48.6792	51.9497	45.4088	51.3208	54.5912	48.0503	77	105	335	278	9.68553	42.1384
lcl|NM_001382620.1_cds_NP_001369549.1_1_[gene=FURIN]_[db_xref=GeneID:5045,HGNC:HGNC:8568,MIM:136950]_[protein=furin_isoform_1_preproprotein]_[protein_id=NP_001369549.1]_[location=219..2603]_[gbkey=CDS]	2385	487	754	404	740	20.4193	31.6143	16.9392	31.0273	62.6415	51.4465	47.9665	37.3585	52.0335	48.5535	180	121	215	279	22.6415	27.044	15.2201	35.0943	62.1384	57.7358	50.3145	37.8616	49.6855	42.2642	230	178	204	183	28.9308	25.6604	22.3899	23.0189	48.6792	51.9497	45.4088	51.3208	54.5912	48.0503	77	105	335	278	9.68553	42.1384
lcl|NM_001382621.1_cds_NP_001369550.1_1_[gene=FURIN]_[db_xref=GeneID:5045,HGNC:HGNC:8568,MIM:136950]_[protein=furin_isoform_1_preproprotein]_[protein_id=NP_001369550.1]_[location=380..2764]_[gbkey=CDS]	2385	487	754	404	740	20.4193	31.6143	16.9392	31.0273	62.6415	51.4465	47.9665	37.3585	52.0335	48.5535	180	121	215	279	22.6415	27.044	15.2201	35.0943	62.1384	57.7358	50.3145	37.8616	49.6855	42.2642	230	178	204	183	28.9308	25.6604	22.3899	23.0189	48.6792	51.9497	45.4088	51.3208	54.5912	48.0503	77	105	335	278	9.68553	42.1384
lcl|NM_001382622.1_cds_NP_001369551.1_1_[gene=FURIN]_[db_xref=GeneID:5045,HGNC:HGNC:8568,MIM:136950]_[protein=furin_isoform_2_precursor]_[protein_id=NP_001369551.1]_[location=284..2248]_[gbkey=CDS]	1965	419	614	330	602	21.3232	31.2468	16.7939	30.6361	61.883	51.9593	47.43	38.117	52.57	48.0407	166	96	167	226	25.3435	25.4962	14.6565	34.5038	60	59.8473	49.1603	40	50.8397	40.1527	183	136	185	151	27.9389	28.2443	20.7634	23.0534	51.2977	50.9924	43.8168	48.7023	56.1832	49.0076	70	98	262	225	10.687	40
[truncated: 9 more columns]

## Sheet: Furin_RSCU
CODONS	TTT	TTC	TTA	TTG	CTT	CTC	CTA	CTG	ATT	ATC	ATA	GTT	GTC	GTA	GTG	TCT	TCC	TCA	TCG	AGT	AGC	CCT	CCC	CCA	CCG	ACT	ACC	ACA	ACG	GCT	GCC	GCA	GCG	TAT	TAC	CAT	CAC	CAA	CAG	AAT	AAC	AAA	AAG	GAT	GAC	GAA	GAG	TGT	TGC
AMINOACIDS	F	F	L	L	L	L	L	L	I	I	I	V	V	V	V	S	S	S	S	S	S	P	P	P	P	T	T	T	T	A	A	A	A	Y	Y	H	H	Q	Q	N	N	K	K	D	D	E	E	C	C
lcl|NM_002569.4_cds_NP_002560.1_1_[gene=FURIN]_[db_xref=CCDS:CCDS10364.1]_[protein=furin_isoform_1_preproprotein]_[protein_id=NP_002560.1]_[location=284..2668]_[gbkey=CDS]	0.762	1.238	0.091	0.545	0.091	1.455	0.273	3.545	0.6	2.4	0	0.069	1.103	0.414	2.414	0.59	1.475	0.492	0.492	0.787	2.164	1.167	1.583	0.667	0.583	0.509	1.745	0.945	0.8	0.343	2.457	0.743	0.457	0.636	1.364	0.385	1.615	0.244	1.756	0.727	1.273	0.417	1.583	0.585	1.415	0.419	1.581	0.455	1.545
lcl|NM_001289823.2_cds_NP_001276752.1_1_[gene=FURIN]_[db_xref=CCDS:CCDS10364.1]_[protein=furin_isoform_1_preproprotein]_[protein_id=NP_001276752.1]_[location=226..2610]_[gbkey=CDS]	0.762	1.238	0.091	0.545	0.091	1.455	0.273	3.545	0.6	2.4	0	0.069	1.103	0.414	2.414	0.59	1.475	0.492	0.492	0.787	2.164	1.167	1.583	0.667	0.583	0.509	1.745	0.945	0.8	0.343	2.457	0.743	0.457	0.636	1.364	0.385	1.615	0.244	1.756	0.727	1.273	0.417	1.583	0.585	1.415	0.419	1.581	0.455	1.545
lcl|NM_001289824.2_cds_NP_001276753.1_1_[gene=FURIN]_[db_xref=CCDS:CCDS10364.1]_[protein=furin_isoform_1_preproprotein]_[protein_id=NP_001276753.1]_[location=405..2789]_[gbkey=CDS]	0.762	1.238	0.091	0.545	0.091	1.455	0.273	3.545	0.6	2.4	0	0.069	1.103	0.414	2.414	0.59	1.475	0.492	0.492	0.787	2.164	1.167	1.583	0.667	0.583	0.509	1.745	0.945	0.8	0.343	2.457	0.743	0.457	0.636	1.364	0.385	1.615	0.244	1.756	0.727	1.273	0.417	1.583	0.585	1.415	0.419	1.581	0.455	1.545
lcl|NM_001382619.1_cds_NP_001369548.1_1_[gene=FURIN]_[db_xref=GeneID:5045,HGNC:HGNC:8568,MIM:136950]_[protein=furin_isoform_1_preproprotein]_[protein_id=NP_001369548.1]_[location=259..2643]_[gbkey=CDS]	0.762	1.238	0.091	0.545	0.091	1.455	0.273	3.545	0.6	2.4	0	0.069	1.103	0.414	2.414	0.59	1.475	0.492	0.492	0.787	2.164	1.167	1.583	0.667	0.583	0.509	1.745	0.945	0.8	0.343	2.457	0.743	0.457	0.636	1.364	0.385	1.615	0.244	1.756	0.727	1.273	0.417	1.583	0.585	1.415	0.419	1.581	0.455	1.545
lcl|NM_001382620.1_cds_NP_001369549.1_1_[gene=FURIN]_[db_xref=GeneID:5045,HGNC:HGNC:8568,MIM:136950]_[protein=furin_isoform_1_preproprotein]_[protein_id=NP_001369549.1]_[location=219..2603]_[gbkey=CDS]	0.762	1.238	0.091	0.545	0.091	1.455	0.273	3.545	0.6	2.4	0	0.069	1.103	0.414	2.414	0.59	1.475	0.492	0.492	0.787	2.164	1.167	1.583	0.667	0.583	0.509	1.745	0.945	0.8	0.343	2.457	0.743	0.457	0.636	1.364	0.385	1.615	0.244	1.756	0.727	1.273	0.417	1.583	0.585	1.415	0.419	1.581	0.455	1.545
lcl|NM_001382621.1_cds_NP_001369550.1_1_[gene=FURIN]_[db_xref=GeneID:5045,HGNC:HGNC:8568,MIM:136950]_[protein=furin_isoform_1_preproprotein]_[protein_id=NP_001369550.1]_[location=380..2764]_[gbkey=CDS]	0.762	1.238	0.091	0.545	0.091	1.455	0.273	3.545	0.6	2.4	0	0.069	1.103	0.414	2.414	0.59	1.475	0.492	0.492	0.787	2.164	1.167	1.583	0.667	0.583	0.509	1.745	0.945	0.8	0.343	2.457	0.743	0.457	0.636	1.364	0.385	1.615	0.244	1.756	0.727	1.273	0.417	1.583	0.585	1.415	0.419	1.581	0.455	1.545
lcl|NM_001382622.1_cds_NP_001369551.1_1_[gene=FURIN]_[db_xref=GeneID:5045,HGNC:HGNC:8568,MIM:136950]_[protein=furin_isoform_2_precursor]_[protein_id=NP_001369551.1]_[location=284..2248]_[gbkey=CDS]	0.769	1.231	0.122	0.612	0.122	1.469	0.367	3.306	0.652	2.087	0.261	0.093	0.837	0.558	2.512	0.75	1.625	0.25	0.875	0.875	1.625	1.073	1.756	0.78	0.39	0.549	1.647	0.863	0.941	0.492	2.092	0.8	0.615	0.632	1.368	0.636	1.364	0.143	1.857	0.688	1.312	0.364	1.636	0.667	1.333	0.444	1.556	0.667	1.333
[truncated: 10 more columns]

## Sheet: TMPRSS2_Nt_composition
SEQUENCES \ PARAMETERS	length	A	C	T	G	%A	%C	%T	%G	%G+C	%G+A	%G+T	%A+T	%A+C	%C+T	A1	C1	T1	G1	%A1	%C1	%T1	%G1	%G1+C1	%G1+A1	%G1+T1	%A1+T1	%A1+C1	%C1+T1	A2	C2	T2	G2	%A2	%C2	%T2	%G2	%G2+C2	%G2+A2	%G2+T2	%A2+T2	%A2+C2	%C2+T2	A3	C3	T3	G3	%A3	%C3
lcl|NM_005656.4_cds_NP_005647.3_1_[gene=TMPRSS2]_[db_xref=CCDS:CCDS33564.1]_[protein=transmembrane_protease_serine_2_isoform_2]_[protein_id=NP_005647.3]_[location=135..1613]_[gbkey=CDS]	1479	363	406	308	402	24.5436	27.451	20.8249	27.1805	54.6315	51.7241	48.0054	45.3685	51.9946	48.2759	136	108	100	149	27.5862	20.284	21.9067	30.2231	50.5071	57.8093	52.1298	49.4929	47.8702	42.1907	147	115	123	108	29.8174	24.9493	23.3266	21.9067	46.856	51.7241	45.2333	53.144	54.7667	48.2759	80	85	183	145	16.2272	37.1197
lcl|NM_001135099.1_cds_NP_001128571.1_1_[gene=TMPRSS2]_[db_xref=CCDS:CCDS54486.1]_[protein=transmembrane_protease_serine_2_isoform_1]_[protein_id=NP_001128571.1]_[location=62..1651]_[gbkey=CDS]	1590	389	436	330	435	24.4654	27.4214	20.7547	27.3585	54.7799	51.8239	48.1132	45.2201	51.8868	48.1761	143	113	109	165	26.9811	20.566	21.3208	31.1321	51.6981	58.1132	52.4528	48.3019	47.5472	41.8868	158	121	133	118	29.8113	25.0943	22.8302	22.2642	47.3585	52.0755	45.0943	52.6415	54.9057	47.9245	88	96	194	152	16.6038	36.6038
lcl|NM_001382720.1_cds_NP_001369649.1_1_[gene=TMPRSS2]_[db_xref=GeneID:7113,HGNC:HGNC:11876,MIM:602060]_[protein=transmembrane_protease_serine_2_isoform_3]_[protein_id=NP_001369649.1]_[location=135..1631]_[gbkey=CDS]	1497	365	412	316	404	24.3821	27.5217	21.1089	26.9873	54.509	51.3694	48.0962	45.491	51.9038	48.6306	138	108	105	148	27.6553	21.0421	21.6433	29.6593	50.7014	57.3146	51.3026	49.2986	48.6974	42.6854	147	116	126	110	29.4589	25.2505	23.2465	22.0441	47.2946	51.503	45.2906	52.7054	54.7094	48.497	80	92	181	146	16.0321	36.2725
[truncated: 9 more columns]

## Sheet: TMPRSS2_RSCU
CODONS	TTT	TTC	TTA	TTG	CTT	CTC	CTA	CTG	ATT	ATC	ATA	GTT	GTC	GTA	GTG	TCT	TCC	TCA	TCG	AGT	AGC	CCT	CCC	CCA	CCG	ACT	ACC	ACA	ACG	GCT	GCC	GCA	GCG	TAT	TAC	CAT	CAC	CAA	CAG	AAT	AAC	AAA	AAG	GAT	GAC	GAA	GAG	TGT	TGC
AMINOACIDS	F	F	L	L	L	L	L	L	I	I	I	V	V	V	V	S	S	S	S	S	S	P	P	P	P	T	T	T	T	A	A	A	A	Y	Y	H	H	Q	Q	N	N	K	K	D	D	E	E	C	C
lcl|NM_005656.4_cds_NP_005647.3_1_[gene=TMPRSS2]_[db_xref=CCDS:CCDS33564.1]_[protein=transmembrane_protease_serine_2_isoform_2]_[protein_id=NP_005647.3]_[location=135..1613]_[gbkey=CDS]	0.545	1.455	0.182	0.727	0.545	1.091	0.364	3.091	1.091	1.364	0.545	0.211	1.368	0.211	2.211	1.364	1.5	1.227	0.136	0.409	1.364	0.588	1.529	1.294	0.588	0.8	1.6	0.96	0.64	0.97	1.818	0.606	0.606	0.783	1.217	0.8	1.2	0.545	1.455	0.562	1.438	0.917	1.083	0.632	1.368	0.75	1.25	0.636	1.364
lcl|NM_001135099.1_cds_NP_001128571.1_1_[gene=TMPRSS2]_[db_xref=CCDS:CCDS54486.1]_[protein=transmembrane_protease_serine_2_isoform_1]_[protein_id=NP_001128571.1]_[location=62..1651]_[gbkey=CDS]	0.545	1.455	0.333	0.667	0.5	1.167	0.5	2.833	1.174	1.304	0.522	0.308	1.333	0.205	2.154	1.25	1.5	1.25	0.125	0.375	1.5	0.632	1.579	1.158	0.632	0.8	1.6	0.96	0.64	0.973	1.73	0.649	0.649	0.75	1.25	1	1	0.545	1.455	0.545	1.455	0.88	1.12	0.762	1.238	0.8	1.2	0.696	1.304
lcl|NM_001382720.1_cds_NP_001369649.1_1_[gene=TMPRSS2]_[db_xref=GeneID:7113,HGNC:HGNC:11876,MIM:602060]_[protein=transmembrane_protease_serine_2_isoform_3]_[protein_id=NP_001369649.1]_[location=135..1631]_[gbkey=CDS]	0.545	1.455	0.176	0.706	0.706	1.059	0.353	3	1.091	1.364	0.545	0.211	1.368	0.211	2.211	1.364	1.5	1.227	0.136	0.409	1.364	0.667	1.444	1.333	0.556	0.769	1.538	0.923	0.769	1.091	1.818	0.485	0.606	0.783	1.217	0.909	1.091	0.545	1.455	0.606	1.394	0.917	1.083	0.667	1.333	0.75	1.25	0.636	1.364
[truncated: 10 more columns]
